# Supplementary material for: Stable peptide-assembled nanozyme mimicking dual antifungal actions
Source: Nat Commun. 2024 Jul 5;15:5636. doi: 10.1038/s41467-024-50094-6 (PMC11224359; doi:10.1038/s41467-024-50094-6)
Supplement: Supplementary file 4 — Supplementary Data 1 [file 41467_2024_50094_MOESM4_ESM.xls]

## Sheet: Sheet1
Supplementary Data 1 The primer sequences corresponding to glutathione peroxidase (GPX), cell wall-related, and cell membrane-related genes. TEF3 serves as the reference gene.
		Primer	Forward sequences of primers(5'to3')	Reverse sequences of primers(5'to3')	Target fragment (bp)
		GPX2	CTTTGGTGTGACTTTCCCCGT	TCCTAGTAGTCCGGGCTTTTGAG	103
		C600850WA	GGCCACCAAGAACCAGGTAGT	TCTGGTCAATCCCAAAACACCACT	165
		GPX3	TGAAAAGCCTGGTGAAGTGGGT	AACCCTTCGAGTTGTAGTGGTGTT	126
		GPX1	TGTTGCCTCCAGATGTGGGTT	AGTGCCTGGTTCTTGCCATAG	130
		DFG5	TGCTGAAGGTGCTGCCAAGT	GTGGTGGCTCAACGATCAATGC	152
		CAALFM_C210160WA	TGGGATGTTGCTGTTGCTGG	TGAGTGTTCCCCGGAGTAGC	131
		MP65	TGGTGTCGCCGTTCCATCTAAG	GCATTGTATGGACCATCGGCCT	129
		GLC3	ATCTGTTGGGTTCAGTGGTGG	AATGTAGGCATCCCGGAAACG	165
		EXG2	TCGGGTAGGAAGTTGTGCCG	TGGCTCCTTCTGTCTTCCAGC	155
		CDA2	TGATACACATGGTCCAGCCAC	TGGGAGGAAACTGCATTGGAG	110
		CHT3	CCTCCACAGCACCAACTTCG	TGGGGTTGTCTCGCTGGATG	104
		UGA2	ACACCATTGTCGGCTACTGCC	ACCCAGACCAGAAGCATCAGC	102
		CAALFM_C100460WA	TGTTGGAGTCTGTGTGGGTGT	CCAAAGGTTCCAACTGACCCCAT	120
		TEF3	GTCAAAGAAGCCGCCACTGC	TGGACGGTTTCTGGCACTTCA	128
