# Supplementary material for: Stable peptide-assembled nanozyme mimicking dual antifungal actions
Source: Nat Commun. 2024 Jul 5;15:5636. doi: 10.1038/s41467-024-50094-6 (PMC11224359; doi:10.1038/s41467-024-50094-6)
Supplement: Supplementary file 8 — Source Data [file 41467_2024_50094_MOESM8_ESM.xlsx]

## Sheet: Figure 4a
Figure 4a
energy	Ni-IH-7	Ni foil	NiO
8213.29	0.000312564	0.000173809	0.00161
8214.35	5.41355e-06	0.000143094	0.00149
8215.87	0.00358	9.93732e-05	0.00133
8217.09	0.00145	6.41339e-05	0.00121
8217.77	0.00164	4.47649e-05	0.00114
8218.25	0.00202	2.85199e-05	0.00105
8219.03	0.00181	-1.54321e-06	0.000866766
8220.19	0.000338321	-4.64366e-05	0.000588235
8221.42	-1.37222e-05	-9.39043e-05	0.000293732
8222.35	-0.00149	-0.000130026	6.96245e-05
8223.03	-0.00188	-0.00015625	-8.88494e-05
8223.78	-0.00129	-0.000181715	-0.000155144
8224.75	0.000708021	-0.000214832	-0.000241357
8225.86	0.00331	-0.000252489	-0.00033939
8226.86	0.000923402	-0.000286749	-0.00042858
8227.72	0.00121	-0.000315737	-0.000504045
8228.51	0.00143	-0.000367117	-0.000606583
8229.38	-0.000771293	-0.000449445	-0.000756862
8230.38	-0.000840279	-0.000542544	-0.000926804
8231.39	4.29857e-05	-0.000637651	-0.0011
8232.31	-0.000253993	-0.000723967	-0.00126
8233.16	-5.91329e-05	-0.000783083	-0.00138
8234.01	0.000653752	-0.000754645	-0.00137
8234.94	0.00119	-0.000723309	-0.00137
8235.93	-0.00264	-0.000690086	-0.00137
8236.91	-0.00181	-0.000657349	-0.00137
8237.79	-0.000237146	-0.000627605	-0.00137
8238.66	-2.6699e-05	-0.000633897	-0.00133
8239.56	-0.000565003	-0.000659147	-0.00127
8240.52	0.0005098	-0.000686144	-0.00121
8241.5	-0.000235614	-0.000713423	-0.00115
8242.4	0.00249	-0.000738835	-0.00109
8243.27	0.00174	-0.000734936	-0.00103
8244.17	-7.88487e-05	-0.000667639	-0.000928224
8245.1	-0.000696615	-0.000598145	-0.00082638
8246.05	0.000581987	-0.000526842	-0.000721886
8246.99	-0.000894289	-0.000455794	-0.000617767
8247.92	-0.00105	-0.000386517	-0.000516242
8248.8	-0.00158	-0.000351576	-0.000469582
8249.71	-0.00103	-0.000323109	-0.000430787
8250.64	0.000988323	-0.00029428	-0.000391497
8251.59	-0.00159	-0.000264616	-0.000351069
8252.52	-0.00091727	-0.000235418	-0.000311276
8253.44	1.91548e-05	-0.000207689	-0.000243442
8254.31	0.000128764	-0.000182312	-0.000137132
8255.22	0.000281465	-0.00015594	-2.66522e-05
8256.14	-0.0014	-0.000129495	8.41311e-05
8257.08	-0.00112	-0.000102364	0.000197788
8258	-0.000195062	-7.54709e-05	0.000310451
8258.94	-0.000433377	-6.36683e-05	0.000242423
8259.84	0.00144	-5.27422e-05	0.00016722
8260.75	0.00118	-4.17447e-05	9.15258e-05
8261.65	-1.44614e-05	-3.07653e-05	1.59565e-05
8262.59	-0.000414951	-1.94553e-05	-6.18892e-05
8263.51	-0.00073341	-1.45096e-05	-0.000139387
8264.45	-0.00135	-1.60596e-05	-0.000218468
8265.35	-0.000227756	-1.75393e-05	-0.000293956
8266.26	0.000392439	-1.90408e-05	-0.000370564
8267.2	0.000106934	-2.05912e-05	-0.000449662
8268.14	-0.000723315	-2.20831e-05	-0.000527559
8269.03	0.00101	-2.3217e-05	-0.000597371
8269.94	0.00108	-2.43541e-05	-0.000667378
8270.85	-0.000772561	-2.55077e-05	-0.000738409
8271.8	-0.000961444	-2.67097e-05	-0.000812413
8272.73	-0.00196	-2.78724e-05	-0.000883996
8273.63	-4.71846e-05	-5.37268e-05	-0.00101
8274.53	-0.00159	-9.16963e-05	-0.00118
8275.47	-0.00157	-0.000131334	-0.00135
8276.41	-0.000967277	-0.000170702	-0.00153
8277.32	-9.87503e-05	-0.00020932	-0.0017
8278.22	-0.00081192	-0.000235441	-0.00186
8279.15	0.000151446	-0.000225637	-0.00197
8280.07	-0.00413	-0.000215925	-0.00209
8281.02	-0.0023	-0.000205964	-0.00221
8281.93	-0.000152887	-0.000196279	-0.00232
8282.85	-0.00507	-0.000186558	-0.00244
8283.78	-0.00245	-0.000180899	-0.00245
8284.69	-0.00257	-0.000176462	-0.00242
8285.58	0.00076925	-0.000172088	-0.0024
8286.5	0.00202	-0.000167592	-0.00237
8287.44	-0.000750893	-0.000163015	-0.00235
8288.4	-0.000221725	-0.000134602	-0.0023
8289.3	-0.000830599	-7.53778e-05	-0.00224
8290.21	-0.000295001	-1.59962e-05	-0.00217
8291.12	-0.000236577	4.41354e-05	-0.0021
8292.04	0.000985023	0.000104978	-0.00203
8292.98	0.000292797	0.000166688	-0.00197
8293.9	-0.00121	0.000225342	-0.00187
8294.82	-0.00166	0.000283016	-0.00178
8295.73	-0.00204	0.000340797	-0.00168
8296.65	0.00202	0.000398857	-0.00159
8297.57	0.00126	0.000457278	-0.00149
8298.5	-6.24447e-05	0.000547742	-0.00136
8299.44	0.000891466	0.000680239	-0.00118
8300.35	0.00142	0.000808859	-0.001
8301.24	4.47089e-05	0.000934168	-0.000831287
8302.13	-0.00153	0.00106	-0.000661142
8303.05	-0.0005654	0.00119	-0.000483852
8303.99	0.00116	0.00131	-0.000313878
8304.94	0.00316	0.00142	-0.000142164
8305.85	0.00237	0.00153	2.20124e-05
8306.75	0.00119	0.00164	0.000184994
8307.65	0.00136	0.00175	0.000348681
8308.6	0.00137	0.00191	0.000577269
8309.51	0.00263	0.00209	0.000827999
8310.43	0.00101	0.00226	0.00108
8311.33	0.00178	0.00244	0.00133
8312.27	0.00297	0.00262	0.00159
8313.18	0.00323	0.00282	0.00184
8314.1	0.00387	0.00309	0.00206
8315.01	0.00461	0.0034	0.00219
8315.96	0.00492	0.00365	0.00245
8316.89	0.00442	0.00396	0.00254
8317.81	0.00308	0.00431	0.00277
8318.71	0.000785955	0.0048	0.00322
8319.62	-0.000798639	0.00529	0.00369
8320.55	-0.00239	0.00589	0.00363
8321.49	0.00472	0.00662	0.00388
8322.39	0.00848	0.00725	0.00427
8323.32	0.00777	0.00803	0.00468
8324.24	0.01056	0.00905	0.00529
8325.17	0.01075	0.01012	0.00573
8326.08	0.0105	0.01146	0.0064
8327	0.00937	0.01339	0.0074
8327.91	0.00945	0.01588	0.00828
8328.84	0.01195	0.01947	0.00959
8329.77	0.01827	0.02538	0.01121
8330.69	0.02635	0.0384	0.01313
8331.59	0.03593	0.06736	0.01805
8332.52	0.04209	0.1255	0.0273
8333.45	0.04694	0.20325	0.03271
8334.39	0.05224	0.26835	0.03004
8335.29	0.06176	0.30987	0.03333
8336.2	0.08061	0.33538	0.04568
8337.11	0.10773	0.35496	0.06714
8338.05	0.15009	0.37865	0.09085
8338.98	0.20667	0.41	0.12627
8339.88	0.26731	0.44094	0.19201
8340.79	0.34408	0.47003	0.29084
8341.73	0.44982	0.50183	0.39015
8342.67	0.55882	0.54278	0.48568
8343.59	0.68457	0.59878	0.59831
8344.48	0.81634	0.65921	0.7523
8345.4	0.94363	0.72362	0.94672
8346.34	1.06159	0.79131	1.10763
8347.28	1.16397	0.85638	1.23284
8348.19	1.24325	0.89605	1.34614
8349.08	1.28246	0.9163	1.46523
8349.97	1.28936	0.92184	1.5604
8350.92	1.2712	0.91668	1.53637
8351.87	1.24141	0.90667	1.44088
8352.8	1.21179	0.89785	1.32422
8353.71	1.18273	0.89546	1.21203
8354.59	1.15281	0.90344	1.13717
8355.51	1.12479	0.92175	1.08749
8356.46	1.10767	0.94622	1.04023
8357.38	1.09064	0.96408	0.97537
8358.29	1.07617	0.96879	0.90677
8359.19	1.06197	0.96378	0.84737
8360.11	1.04095	0.95309	0.80013
8361.03	1.02495	0.94315	0.77895
8361.95	1.00887	0.9356	0.7829
8362.85	0.99027	0.92774	0.80796
8363.78	0.97081	0.91639	0.8544
8364.69	0.95202	0.90503	0.89901
8365.65	0.93451	0.89525	0.9292
8366.57	0.91589	0.88891	0.93772
8367.47	0.89857	0.88551	0.92756
8368.36	0.88291	0.88357	0.90853
8369.3	0.8664	0.88254	0.88834
8370.22	0.85508	0.88319	0.87079
8371.18	0.8452	0.88654	0.85928
8372.07	0.83742	0.89232	0.84978
8372.97	0.83232	0.90079	0.83822
8373.88	0.82919	0.91265	0.82359
8374.83	0.82879	0.92584	0.80999
8375.77	0.83362	0.9397	0.80025
8376.7	0.83959	0.95547	0.79448
8377.59	0.84599	0.97115	0.79445
8378.49	0.85484	0.98617	0.79982
8379.41	0.86593	1.00049	0.81055
8380.38	0.87967	1.01508	0.82725
8381.3	0.89201	1.0242	0.84358
8382.19	0.90346	1.02891	0.85869
8383.08	0.91612	1.02875	0.87266
8384.02	0.92813	1.02428	0.88596
8384.96	0.94012	1.01625	0.89541
8385.91	0.95011	1.00523	0.90318
8386.82	0.96062	0.9912	0.91301
8387.72	0.97237	0.97625	0.92729
8388.64	0.97698	0.96272	0.94684
8389.58	0.98434	0.94958	0.97246
8390.52	0.99145	0.93715	1.00231
8391.44	0.99523	0.92675	1.03102
8392.33	1.00336	0.91838	1.05611
8393.24	1.00163	0.91103	1.07879
8394.17	1.00249	0.90505	1.0989
8395.12	1.00501	0.90172	1.11365
8396.05	1.01233	0.90066	1.12489
8396.94	1.01469	0.901	1.13501
8397.83	1.01559	0.90203	1.14352
8398.75	1.02349	0.90293	1.15078
8399.69	1.01991	0.90309	1.15564
8400.63	1.02508	0.90233	1.15592
8401.58	1.02628	0.9011	1.15028
8402.48	1.02819	0.90002	1.13958
8403.36	1.02859	0.89947	1.12508
8404.27	1.02942	0.8998	1.10727
8405.2	1.02856	0.90126	1.0904
8406.14	1.02952	0.90404	1.07372
8407.06	1.03209	0.9082	1.0555
8407.98	1.02862	0.913	1.03759
8408.85	1.02853	0.91712	1.02165
8409.76	1.02432	0.92104	1.0054
8410.7	1.02495	0.92466	0.98956
8411.65	1.02417	0.92795	0.97546
8412.57	1.0217	0.93132	0.96299
8413.49	1.01765	0.9355	0.95043
8414.37	1.0113	0.94048	0.93834
8415.27	1.00946	0.94614	0.92702
8416.21	1.00857	0.95246	0.91644
8417.18	1.00477	0.95944	0.90641
8418.09	1.00254	0.96566	0.89963
8418.99	1.00219	0.97147	0.89493
8419.88	0.99601	0.97708	0.89149
8420.82	0.99055	0.98325	0.88926
8421.75	0.98898	0.98948	0.88936
8422.71	0.98512	0.996	0.89139
8423.61	0.98116	1.00308	0.89539
8424.52	0.97749	1.01074	0.90124
8425.42	0.97497	1.01855	0.90834
8426.36	0.97172	1.02672	0.91667
8427.28	0.96811	1.03486	0.9258
8428.23	0.96739	1.04251	0.93495
8429.14	0.96535	1.04886	0.94346
8430.05	0.96491	1.05406	0.95022
8430.94	0.9647	1.05796	0.95564
8431.87	0.96213	1.05983	0.95911
8432.8	0.96057	1.0598	0.96106
8433.74	0.96128	1.05768	0.9623
8434.65	0.96131	1.05376	0.96331
8435.57	0.96353	1.04868	0.96458
8436.47	0.9638	1.04272	0.96606
8437.39	0.96272	1.03555	0.9676
8438.33	0.96227	1.02776	0.96942
8439.26	0.96332	1.02027	0.9718
8440.17	0.96621	1.01284	0.97449
8441.09	0.96676	1.00428	0.97864
8441.99	0.96791	0.99648	0.98363
8442.91	0.97077	0.98873	0.99055
8443.84	0.97353	0.98108	0.99904
8444.79	0.97575	0.97431	1.00878
8445.71	0.97618	0.96905	1.01848
8446.62	0.97846	0.9649	1.02768
8447.51	0.97991	0.96088	1.03587
8448.43	0.97816	0.95656	1.0426
8449.36	0.97705	0.95187	1.04729
8450.3	0.9803	0.94607	1.04918
8451.23	0.9817	0.93922	1.04911
8452.14	0.98276	0.932	1.04707
8453.05	0.98396	0.92479	1.0438
8453.97	0.98468	0.91731	1.03856
8454.89	0.98651	0.90997	1.03244
8455.79	0.99016	0.90397	1.025
8456.71	0.99199	0.89913	1.01641
8457.64	0.98964	0.89524	1.00637
8458.54	0.98654	0.89297	0.99607
8459.47	0.99179	0.89216	0.98553
8460.39	0.99125	0.89265	0.9748
8461.33	0.98954	0.8945	0.963
8462.24	0.99144	0.89743	0.95208
8463.16	0.99371	0.90119	0.94226
8464.07	0.99271	0.90575	0.93261
8465.01	0.99315	0.91183	0.92428
8465.93	0.99609	0.91771	0.91926
8466.85	0.99914	0.9238	0.91662
8467.75	0.99993	0.93049	0.91658
8468.68	0.99964	0.93729	0.92066
8469.59	1.00154	0.94379	0.9273
8470.53	0.99913	0.95017	0.93684
8471.45	0.99846	0.95594	0.94883
8472.38	0.99984	0.96086	0.96246
8473.28	1.00299	0.96463	0.97583
8474.2	1.00241	0.96751	0.98949
8475.12	1.00286	0.9694	1.00368
8476.05	1.00057	0.97012	1.01619
8476.97	1.0034	0.96989	1.02628
8477.91	1.0042	0.96909	1.03459
8478.82	1.00566	0.96806	1.0401
8479.74	1.00618	0.96678	1.04287
8480.64	1.00198	0.96594	1.04315
8481.57	1.00501	0.96582	1.04053
8482.48	1.00436	0.96682	1.03666
8483.41	1.0057	0.9698	1.03207
8484.33	1.00603	0.97439	1.02637
8485.25	1.00486	0.97995	1.02074
8486.17	1.00591	0.98861	1.01535
8487.1	1.00647	0.99761	1.01012
8488.01	1.00645	1.00879	1.00678
8488.92	1.00814	1.01998	1.00343
8489.84	1.00663	1.03081	1.00318
8490.78	1.00817	1.04189	1.00332
8491.72	1.00568	1.05133	1.00552
8492.65	1.00532	1.06016	1.00846
8493.55	1.00546	1.06671	1.01209
8494.45	1.00635	1.07199	1.01625
8495.35	1.00665	1.07663	1.02032
8496.28	1.00733	1.07973	1.0242
8497.21	1.0055	1.08258	1.02819
8498.14	1.00187	1.08418	1.03255
8499.06	1.0025	1.08573	1.03687
8500	1.00234	1.08618	1.04059
8500.9	1.00196	1.08661	1.04418
8501.82	1.00107	1.08552	1.04667
8502.74	0.99944	1.08415	1.04891
8503.65	1.00211	1.08143	1.05009
8504.57	1.00363	1.07818	1.05074
8505.5	1.00216	1.0737	1.05054
8506.42	1.00232	1.06765	1.04944
8507.34	1.00119	1.06115	1.04793
8508.23	0.99857	1.05372	1.04561
8509.16	0.99632	1.04582	1.04298
8510.06	0.9963	1.03637	1.03904
8511	0.99697	1.02654	1.03494
8511.93	0.99948	1.01549	1.02916
8512.86	1.00095	1.00438	1.02337
8513.76	0.99832	0.99327	1.01698
8514.69	0.99718	0.98186	1.01031
8515.6	0.99823	0.97022	1.00281
8516.53	0.99569	0.95776	0.99424
8517.43	0.99685	0.94656	0.98593
8518.35	0.99816	0.93619	0.97735
8519.25	0.99846	0.92634	0.96871
8520.19	0.99486	0.91741	0.95911
8521.12	0.99591	0.90883	0.94964
8522.05	1.00079	0.9037	0.94137
8522.95	0.99898	0.89868	0.93329
8523.89	0.99728	0.897	0.92629
8524.8	0.99588	0.89564	0.9196
8525.72	0.99486	0.89696	0.91453
8526.62	0.99302	0.89917	0.91017
8527.55	0.99492	0.90295	0.90716
8528.49	0.99621	0.90802	0.90556
8529.45	0.99671	0.91417	0.90536
8530.36	0.99693	0.92125	0.90696
8531.28	0.99766	0.92842	0.90955
8532.17	0.99899	0.93554	0.91423
8533.1	0.99598	0.94291	0.91907
8534.01	0.99251	0.9503	0.92683
8534.93	0.99465	0.95773	0.93464
8535.83	0.99765	0.96411	0.94354
8536.78	1.00085	0.97067	0.95306
8537.71	1.0001	0.97642	0.9626
8538.64	0.99968	0.98189	0.97217
8539.56	0.99614	0.98646	0.98122
8540.46	0.99532	0.99047	0.98988
8541.36	0.99647	0.99384	0.99802
8542.28	0.99397	0.99627	1.00543
8543.21	0.99715	0.99851	1.01278
8544.15	0.99672	0.99959	1.01902
8545.07	0.9967	1.00063	1.02509
8545.99	0.99851	1.00057	1.02941
8546.9	0.99806	1.0005	1.03366
8547.82	0.99734	0.99997	1.03672
8548.74	0.99652	0.99934	1.03959
8549.67	0.99805	0.99859	1.04129
8550.58	0.99703	0.99782	1.04252
8551.49	0.99869	0.99699	1.0431
8552.42	0.99689	0.99609	1.04299
8553.37	0.99915	0.99508	1.04255
8554.3	0.99738	0.99395	1.04151
8555.22	1.00132	0.99275	1.04041
8556.11	0.99981	0.99134	1.03904
8557.01	0.99904	0.98993	1.03768
8557.91	0.99872	0.988	1.03599
8558.85	0.99739	0.98599	1.03426
8559.77	0.99917	0.98418	1.03273
8560.68	0.99991	0.98246	1.03126
8561.58	1.00319	0.98135	1.02966
8562.52	1.00122	0.98054	1.02789
8563.45	1.00172	0.98054	1.02596
8564.39	1.00063	0.98155	1.02377
8565.31	1.00346	0.98325	1.02186
8566.23	1.00222	0.98635	1.02043
8567.12	1.00168	0.98949	1.01903
8568.05	1.00351	0.99477	1.01735
8568.98	1.00474	1.00005	1.01567
8569.89	1.00157	1.0057	1.0153
8570.8	1.00578	1.01128	1.01497
8571.73	1.00362	1.01697	1.01477
8572.65	1.00736	1.02251	1.01463
8573.58	1.00131	1.02762	1.01405
8574.51	1.00585	1.03231	1.01302
8575.44	1.00453	1.03663	1.01199
8576.35	1.00301	1.04042	1.01097
8577.26	1.00375	1.044	1.00984
8578.18	1.00311	1.04687	1.00835
8579.11	1.00153	1.04967	1.00686
8580.02	1.00117	1.05158	1.0054
8580.96	1.00577	1.05352	1.00391
8581.87	1.00676	1.0546	1.00239
8582.79	1.00427	1.05556	1.00086
8583.7	1.00514	1.05575	0.99967
8584.61	1.00473	1.05567	0.9986
8585.51	1.00565	1.05494	0.99774
8586.45	1.00569	1.05346	0.99709
8587.37	1.00005	1.05161	0.99669
8588.29	1.00089	1.04903	0.99678
8589.19	1.00075	1.04628	0.99696
8590.11	0.99994	1.04226	0.99753
8591.04	1.00257	1.03826	0.99812
8591.98	1.00107	1.03331	0.99904
8592.92	1.00371	1.02834	0.99997
8593.85	1.00523	1.02297	1.00031
8594.75	1.00454	1.0178	1.00053
8595.65	1.00191	1.01245	1.00023
8596.55	1.00294	1.00694	0.99965
8597.49	1.00193	1.00154	0.99874
8598.42	1.00265	0.99656	0.99752
8599.36	1.00109	0.99157	0.99583
8600.27	1.00016	0.98681	0.99313
8601.17	1.00136	0.98233	0.99048
8602.09	1.00058	0.97883	0.98795
8603.04	0.99913	0.97523	0.98536
8603.96	0.99675	0.97242	0.98316
8604.86	0.99155	0.96969	0.981
8605.77	0.99836	0.96776	0.97897
8606.72	0.9969	0.96598	0.97692
8607.62	0.99974	0.96505	0.97544
8608.53	1.0015	0.96447	0.9742
8609.41	1.00057	0.96421	0.97321
8610.33	0.99996	0.96439	0.97251
8611.25	0.99863	0.96468	0.97192
8612.21	1.00323	0.96538	0.9717
8613.14	1.00332	0.96606	0.97157
8614.06	1.00231	0.96678	0.97214
8614.97	1.00093	0.96749	0.97269
8615.9	0.99999	0.96808	0.97382
8616.82	0.99616	0.96865	0.97498
8617.76	0.99884	0.96911	0.97642
8618.66	1.00129	0.96953	0.97788
8619.58	0.9996	0.96963	0.97817
8620.48	0.9944	0.96951	0.97778
8621.41	0.99723	0.96988	0.9794
8622.32	1.00056	0.97091	0.98422
8623.26	0.9991	0.9718	0.98865
8624.17	0.99878	0.97224	0.99105
8625.09	0.99942	0.97268	0.9935
8626.02	0.99997	0.97302	0.99611
8626.96	0.99768	0.97335	0.99873
8627.86	1.00015	0.97379	1.00122
8628.78	0.99906	0.97426	1.00377
8629.7	0.99986	0.97499	1.00617
8630.63	0.99503	0.97582	1.00854
8631.55	0.9954	0.97678	1.01079
8632.47	0.99908	0.9779	1.01294
8633.35	0.99907	0.97909	1.01483
8634.27	0.99846	0.98056	1.01637
8635.2	0.99809	0.98205	1.01792
8636.14	0.99773	0.98359	1.01935
8637.05	0.998	0.98529	1.01998
8637.98	0.99943	0.98704	1.02062
8638.92	0.99807	0.9888	1.02127
8639.85	0.99829	0.99055	1.02186
8640.76	0.99897	0.99227	1.02242
8641.68	1.00004	0.99399	1.023
8642.6	0.99891	0.99549	1.02331
8643.51	1.00084	0.99683	1.02345
8644.42	0.99867	0.99816	1.0236
8645.35	0.9974	0.99943	1.02365
8646.27	0.99934	1.00054	1.02351
8647.2	1.00229	1.00166	1.02336
8648.12	0.99875	1.00273	1.02313
8649.03	1.00131	1.00364	1.02233
8649.95	0.99731	1.00454	1.02152
8650.88	0.99881	1.00545	1.02071
8651.81	0.99933	1.00638	1.01888
8652.73	0.99691	1.00729	1.01692
8653.63	0.99715	1.00818	1.01499
8654.57	0.99844	1.00915	1.01243
8655.49	0.99739	1.01015	1.00954
8656.41	0.99968	1.01114	1.00664
8657.34	1.00244	1.01219	1.00364
8658.26	1.0016	1.01331	1.00052
8659.18	0.9993	1.01444	0.99739
8660.11	1.00087	1.0156	0.99428
8661.03	1.0007	1.01695	0.99173
8661.94	1.00009	1.01827	0.98924
8662.86	1.00024	1.01962	0.9867
8663.79	1.00821	1.0211	0.98518
8664.73	1.0051	1.02264	0.98382
8665.64	0.99447	1.0241	0.98252
8666.55	1.00358	1.02536	0.98184
8667.47	1.0004	1.02646	0.98158
8668.4	1.001	1.02756	0.98132
8669.33	0.99924	1.02843	0.9813
8670.24	1.00045	1.02875	0.98171
8671.15	1.00204	1.02908	0.98213
8672.06	1.00075	1.02935	0.98257
8672.98	1.00053	1.02892	0.98375
8673.89	1.00134	1.02849	0.98492
8674.8	1.00115	1.02806	0.98609
8675.7	1.00031	1.02716	0.98724
8676.62	0.99982	1.02605	0.9884
8677.55	1.00055	1.02491	0.98959
8678.48	0.9991	1.02354	0.99052
8679.4	1.00289	1.02196	0.99112
8680.31	1.00019	1.02037	0.99171
8681.23	1.00105	1.01873	0.99222
8682.15	0.99836	1.01689	0.99213
8683.05	0.99868	1.01508	0.99204
8683.99	1.00021	1.01322	0.99194
8684.89	0.99778	1.01136	0.99163
8685.83	0.99847	1.00943	0.99128
8686.74	0.99686	1.00756	0.99094
8687.66	0.99742	1.00588	0.99045
8688.55	0.99677	1.00438	0.98988
8689.49	0.99944	1.0028	0.98928
8690.43	1.00151	1.00153	0.98888
8691.35	0.99687	1.00066	0.98879
8692.25	0.99238	0.99982	0.9887
8693.18	0.99878	0.9991	0.98875
8694.1	0.99796	0.99902	0.98943
8695.03	1.00258	0.99893	0.99012
8695.95	1.00381	0.99884	0.99079
8696.87	1.00362	0.99915	0.99192
8697.79	1.00037	0.99954	0.99314
8698.72	1.00012	0.99992	0.99436
8699.62	0.99973	1.00036	0.9957
8700.55	1.00009	1.00084	0.99716
8701.46	0.99922	1.00132	0.99858
8702.39	0.99959	1.00164	0.99998
8703.34	0.99993	1.00169	1.00128
8704.27	1.00032	1.00174	1.00256
8705.15	1.00044	1.00172	1.00376
8706.05	1.00056	1.00109	1.00482
8706.96	1.00333	1.00045	1.0059
8707.89	1.00264	0.9998	1.00699
8708.81	1.00076	0.99853	1.00828
8709.74	0.99847	0.99715	1.00962
8710.65	0.99569	0.99581	1.01094
8711.56	0.99948	0.99433	1.01211
8712.48	0.99877	0.99274	1.01319
8713.41	1.00077	0.99114	1.01429
8714.31	0.99794	0.98971	1.01535
8715.25	1.00153	0.98849	1.01643
8716.17	1.00582	0.98729	1.01749
8717.11	1.00537	0.98617	1.0185
8718.02	0.9989	0.98586	1.01896
8718.95	0.99811	0.98554	1.01943
8719.85	1.00197	0.98523	1.01988
8720.77	1.00347	0.98536	1.01993
8721.69	0.99743	0.98561	1.01989
8722.64	0.99885	0.98587	1.01984
8723.55	0.99936	0.98616	1.01958
8724.47	0.99855	0.98649	1.01918
8725.37	1.00116	0.98681	1.01878
8726.3	1.00283	0.98712	1.01828
8727.21	1.00186	0.98738	1.01755
8728.14	1.00118	0.98764	1.01682
8729.06	1.00208	0.98791	1.01608
8729.99	1.00029	0.98826	1.01516
8730.88	0.99825	0.9886	1.01427
8731.79	0.99903	0.98895	1.01335
8732.72	0.99943	0.98941	1.01227
8733.67	0.99744	0.9899	1.01111
8734.59	0.9992	0.99038	1.00998
8735.52	1.00027	0.99091	1.00858
8736.44	1.00185	0.99148	1.00692
8737.35	1.00325	0.99205	1.00527
8738.26	1.00065	0.99262	1.00363
8739.18	1.00179	0.9932	1.00188
8740.1	1.00236	0.99385	0.99966
8741.03	1.0005	0.99451	0.99741
8741.94	1.00009	0.99516	0.99519
8742.87	1.00199	0.99582	0.99294
8743.78	0.99853	0.9965	0.99122
8744.72	0.99554	0.99723	0.98951
8745.64	1.00245	0.99793	0.98784
8746.57	1.00169	0.99865	0.98615
8747.48	0.99843	0.99934	0.98503
8748.39	0.99453	1.00005	0.98446
8749.33	1.00026	1.00079	0.98386
8750.26	0.99998	1.00151	0.98328
8751.17	1.0035	1.00222	0.98285
8752.07	1.00334	1.00295	0.98327
8752.98	1.00087	1.00369	0.98369
8753.9	0.99811	1.00444	0.98412
8754.84	1.00068	1.0052	0.98455
8755.78	0.99904	1.0059	0.98564
8756.68	0.99694	1.00655	0.98685
8757.57	0.99965	1.0072	0.98805
8758.48	0.99927	1.00786	0.98927
8759.41	1.00035	1.00853	0.99053
8760.34	0.99804	1.00919	0.99182
8761.27	0.99962	1.00985	0.99312
8762.18	1.0012	1.01051	0.99439
8763.1	0.9995	1.01115	0.99563
8764	0.9998	1.0117	0.99645
8764.94	0.99996	1.01228	0.9973
8765.86	0.99939	1.01284	0.99813
8766.79	1.00452	1.01342	0.99897
8767.69	0.99696	1.01394	0.99923
8768.63	0.99597	1.01446	0.99929
8769.55	1.0004	1.01497	0.99935
8770.48	1.00034	1.0155	0.9994
8771.39	0.99877	1.01594	0.99935
8772.33	0.99922	1.01631	0.99912
8773.24	0.99908	1.01667	0.99889
8774.16	1.00157	1.01704	0.99867
8775.07	0.99967	1.01737	0.99845
8776	1.00084	1.01748	0.99823
8776.91	1.00241	1.01757	0.99801
8777.84	0.99922	1.01767	0.99779
8778.75	0.99924	1.01777	0.99758
8779.67	0.99563	1.01765	0.99752
8780.58	0.99613	1.01743	0.99752
8781.52	1.00003	1.0172	0.99752
8782.45	0.99579	1.01698	0.99752
8783.37	0.99752	1.01663	0.99749
8784.26	0.99961	1.01604	0.99741
8785.19	0.99981	1.01543	0.99733
8786.1	1.00144	1.01483	0.99725
8787.04	1.00412	1.01421	0.99717
8787.97	1.00004	1.01329	0.99712
8788.88	0.99556	1.01238	0.99706
8789.79	0.99987	1.01149	0.99701
8790.7	0.99936	1.01059	0.99695
8791.62	1.00204	1.0097	0.99698
8792.57	0.99603	1.0088	0.99707
8793.47	0.99925	1.00795	0.99715
8794.37	1.00054	1.0071	0.99723
8795.3	0.99802	1.00628	0.99739
8796.25	0.99603	1.00566	0.99781
8797.16	1.00173	1.00505	0.9982
8798.09	1.00404	1.00444	0.9986
8799.01	1.00288	1.00383	0.999
8799.92	0.99885	1.00354	0.99941
8800.84	0.99705	1.00326	0.99983
8801.77	1.00101	1.00298	1.00026
8802.69	1.0026	1.00269	1.00068
8803.59	0.99982	1.00263	1.00095
8804.51	1.00325	1.00268	1.00114
8805.44	1.00159	1.00274	1.00133
8806.34	1.00323	1.00279	1.00151
8807.25	1.00238	1.00287	1.00174
8808.16	1.00677	1.00308	1.00211
8809.12	1.00495	1.0033	1.0025
8810.04	1.0015	1.00351	1.00287
8810.97	0.99773	1.00373	1.00324
8811.87	0.99566	1.00393	1.00396
8812.8	0.9994	1.00414	1.00474
8813.72	0.99785	1.00434	1.00551
8814.65	1.00029	1.00455	1.00629
8815.57	1.00217	1.0047	1.00715
8816.5	0.99822	1.00479	1.00806
8817.4	1.00042	1.00489	1.00896
8818.32	1.0011	1.00498	1.00988
8819.25	1.0067	1.00504	1.01069
8820.18	1.00293	1.00495	1.01121
8821.09	1.00096	1.00486	1.01171
8822.02	1.00119	1.00477	1.01223
8822.95	0.99914	1.00469	1.01274
8823.86	0.9991	1.00438	1.01275
8824.78	0.99974	1.00404	1.01273
8825.69	1.00046	1.00369	1.01271
8826.6	0.99656	1.00336	1.01269
8827.53	0.99329	1.00292	1.01249
8828.44	0.99731	1.00243	1.01218
8829.37	0.99967	1.00193	1.01185
8830.28	0.9988	1.00144	1.01154
8831.2	0.99563	1.00096	1.01119
8832.11	0.99733	1.00051	1.01068
8833.04	1.00321	1.00005	1.01016
8833.96	1.00007	0.9996	1.00964
8834.88	1.00106	0.99914	1.00913
8835.8	1.01025	0.99887	1.00875
8836.73	1.00759	0.99862	1.0084
8837.64	1.00792	0.99838	1.00805
8838.57	1.00261	0.99814	1.00769
8839.49	1.00389	0.99797	1.00731
8840.42	1.00491	0.99786	1.00691
8841.34	0.99993	0.99776	1.00651
8842.26	1.00223	0.99765	1.0061
8843.16	0.9996	0.99754	1.00571
8844.08	1.00078	0.99739	1.00534
8844.99	1.00341	0.99724	1.00497
8845.93	1.00319	0.99708	1.00459
8846.84	0.99997	0.99693	1.00422
8847.77	0.99647	0.99677	1.00376
8848.68	1.00037	0.99662	1.0033
8849.62	0.99954	0.99646	1.00282
8850.53	0.99992	0.9963	1.00235
8851.46	1.00496	0.99617	1.00188
8852.38	1.00148	0.99607	1.00141
8853.31	1.002	0.99598	1.00094
8854.23	1.00105	0.99588	1.00047
8855.15	1.00713	0.9958	0.99999
8856.07	0.99968	0.99581	0.9995
8856.97	0.9994	0.99583	0.99901
8857.87	1.00139	0.99584	0.99853
8858.81	1.00149	0.99585	0.99802
8859.73	0.99894	0.99598	0.99762
8860.66	0.99964	0.99614	0.99724
8861.57	1.00209	0.9963	0.99687
8862.49	1.0058	0.99646	0.99649
8863.4	1.00077	0.99667	0.99619
8864.32	0.99719	0.99696	0.996
8865.24	1.00069	0.99725	0.99581
8866.19	1.00485	0.99755	0.99561
8867.1	0.99859	0.99784	0.99545
8868.01	0.99929	0.99822	0.99569
8868.93	0.9994	0.99861	0.99593
8869.87	1.00009	0.99901	0.99618
8870.79	1.00077	0.9994	0.99642
8871.71	1.00002	0.99983	0.99668
8872.6	1.00624	1.00025	0.99695
8873.52	1.00672	1.00069	0.99723
8874.45	1.00086	1.00113	0.99751
8875.39	0.9987	1.0016	0.99771
8876.32	1.00087	1.00209	0.99781
8877.23	1.00334	1.00258	0.9979
8878.12	1.00165	1.00305	0.998
8879.05	1.00039	1.00354	0.99809
8879.97	1.00436	1.00409	0.99793
8880.91	1.00327	1.00465	0.99775
8881.82	0.99786	1.0052	0.99758
8882.74	0.99585	1.00575	0.9974
8883.64	0.99842	1.0063	0.99721
8884.56	0.99856	1.00686	0.99699
8885.49	0.99969	1.00744	0.99676
8886.42	0.99833	1.00801	0.99654
8887.32	1.00053	1.00853	0.99636
8888.24	1.00039	1.00901	0.99626
8889.16	0.99872	1.00949	0.99616
8890.11	1.00226	1.00998	0.99605
8891.02	1.00224	1.01046	0.99595
8891.94	1.00234	1.01078	0.99599
8892.85	1.00582	1.0111	0.99603
8893.78	1.00593	1.01142	0.99607
8894.69	1.0027	1.01174	0.99611
8895.62	0.9998	1.0119	0.9962
8896.55	1.00356	1.01194	0.99634
8897.47	1.00489	1.01198	0.99647
8898.37	1.00715	1.01202	0.9966
8899.3	1.0056	1.01199	0.9968
8900.23	1.00109	1.01175	0.99719
8901.15	1.00055	1.01152	0.99757
8902.06	0.99868	1.01128	0.99795
8902.99	1.00106	1.01105	0.99834
8903.92	0.99694	1.01051	0.9989
8904.83	0.99913	1.00998	0.99945
8905.74	0.99833	1.00944	1
8906.65	0.99688	1.0089	1.00056
8907.58	1.00177	1.00832	1.00136
8908.51	0.99709	1.00771	1.00233
8909.43	1.00095	1.00711	1.00328
8910.33	1.00056	1.00652	1.00422
8911.22	1.00017	1.00596	1.00508
8912.13	0.99845	1.00544	1.00565
8913.04	0.99482	1.00492	1.00623
8913.99	0.9993	1.00438	1.00683
8914.9	0.99886	1.00387	1.00741
8915.82	0.99883	1.00347	1.00778
8916.75	0.99946	1.0031	1.00812
8917.69	0.99927	1.00271	1.00847
8918.59	1.00211	1.00235	1.00881
8919.51	1.00345	1.00204	1.00894
8920.43	1.00274	1.00179	1.00888
8921.37	1.00322	1.00153	1.00882
8922.29	1.00205	1.00128	1.00875
8923.21	1.00091	1.00105	1.00864
8924.12	1.00067	1.00089	1.00826
8925.04	0.99932	1.00073	1.00789
8925.96	1.00183	1.00057	1.00751
8926.9	1.00789	1.0004	1.00713
8927.83	1.00104	1.00028	1.00648
8928.74	1.00028	1.00016	1.00578
8929.62	1.00141	1.00004	1.0051
8930.55	1.00209	0.99992	1.0044
8931.48	1.00534	0.9998	1.00379
8932.42	1.00688	0.99969	1.00328

## Sheet: Figure 4b
Figure 4b
r	Ni-IH-7	Ni foil	NiO
0	0.32825	0.39502	0.48463
0.03068	0.3251	0.39094	0.47571
0.06136	0.31565	0.38053	0.45126
0.09204	0.29996	0.36878	0.41831
0.12272	0.2783	0.36196	0.38843
0.1534	0.25138	0.36448	0.37516
0.18408	0.22097	0.37608	0.3869
0.21476	0.19111	0.39202	0.42025
0.24544	0.17014	0.40609	0.46283
0.27612	0.17074	0.41376	0.50112
0.3068	0.20078	0.41398	0.5247
0.33748	0.2557	0.40963	0.52713
0.36816	0.32655	0.40644	0.50598
0.39884	0.40642	0.41002	0.46284
0.42951	0.49051	0.42189	0.4042
0.46019	0.57507	0.43742	0.34392
0.49087	0.65698	0.44744	0.30742
0.52155	0.73355	0.44197	0.32561
0.55223	0.80271	0.41353	0.40558
0.58291	0.86311	0.36011	0.52979
0.61359	0.91443	0.29066	0.68349
0.64427	0.95758	0.24033	0.86081
0.67495	0.99485	0.275	1.06017
0.70563	1.02995	0.39993	1.2803
0.73631	1.06768	0.56599	1.51761
0.76699	1.11323	0.74117	1.76492
0.79767	1.1711	0.90691	2.01122
0.82835	1.244	1.05062	2.24248
0.85903	1.3321	1.16378	2.443
0.88971	1.43299	1.24153	2.5973
0.92039	1.54227	1.28207	2.69241
0.95107	1.65435	1.28572	2.72047
0.98175	1.76342	1.25351	2.68188
1.01243	1.86422	1.18575	2.58906
1.04311	1.95265	1.0814	2.47055
1.07379	2.02637	0.93881	2.37349
1.10447	2.08521	0.759	2.35735
1.13515	2.13152	0.55523	2.47058
1.16583	2.1703	0.38927	2.72162
1.1965	2.20894	0.42881	3.07607
1.22718	2.25642	0.67833	3.48057
1.25786	2.32194	0.98897	3.88482
1.28854	2.41293	1.28558	4.25177
1.31922	2.53324	1.52183	4.56154
1.3499	2.68211	1.65949	4.81362
1.38058	2.85425	1.66797	5.02791
1.41126	3.04093	1.53043	5.24251
1.44194	3.23134	1.25904	5.5056
1.47262	3.41401	0.94939	5.86019
1.5033	3.57784	0.92922	6.32677
1.53398	3.7128	1.44031	6.89324
1.56466	3.81046	2.22505	7.51735
1.59534	3.86425	3.08387	8.1377
1.62602	3.86972	3.90648	8.68615
1.6567	3.82453	4.61347	9.09784
1.68738	3.7285	5.15481	9.31851
1.71806	3.58351	5.53116	9.30983
1.74874	3.39331	5.83042	9.05376
1.77942	3.1633	6.26345	8.55613
1.8101	2.90024	7.13613	7.85025
1.84078	2.61189	8.70053	7.00066
1.87146	2.3067	11.0182	6.10748
1.90214	1.99341	13.9896	5.30684
1.93282	1.68072	17.4453	4.74959
1.9635	1.37714	21.1942	4.52815
1.99418	1.0909	25.0378	4.58775
2.02485	0.83053	28.7766	4.74674
2.05553	0.60666	32.2169	4.80607
2.08621	0.43681	35.1794	4.61917
2.11689	0.35052	37.508	4.11388
2.14757	0.36306	39.0788	3.3304
2.17825	0.43663	39.8073	2.60202
2.20893	0.52796	39.6532	2.88643
2.23961	0.61767	38.6227	4.5738
2.27029	0.69938	36.7676	7.03441
2.30097	0.77123	34.1813	9.88279
2.33165	0.83253	30.9925	12.9159
2.36233	0.8826	27.356	15.9774
2.39301	0.92042	23.4426	18.9258
2.42369	0.94474	19.4276	21.6302
2.45437	0.95435	15.481	23.9731
2.48505	0.94844	11.7571	25.8556
2.51573	0.9269	8.38951	27.2012
2.54641	0.8906	5.49157	27.9601
2.57709	0.84158	3.18273	28.111
2.60777	0.78313	1.72859	27.6616
2.63845	0.71984	1.62304	26.6479
2.66913	0.65736	2.17499	25.1315
2.69981	0.60192	2.59389	23.1954
2.73049	0.55904	2.74544	20.939
2.76117	0.5318	2.65282	18.472
2.79184	0.51919	2.36684	15.908
2.82252	0.5162	1.93689	13.3585
2.8532	0.51571	1.40216	10.9262
2.88388	0.51076	0.7913	8.7003
2.91456	0.49606	0.15084	6.75165
2.94524	0.46857	0.61141	5.12843
2.97592	0.42777	1.34744	3.85145
3.0066	0.37615	2.08981	2.90796
3.03728	0.32036	2.80962	2.24771
3.06796	0.27377	3.47807	1.79373
3.09864	0.2573	4.06844	1.47515
3.12932	0.2859	4.55982	1.25949
3.16	0.35105	4.94031	1.15007
3.19068	0.43374	5.2089	1.14228
3.22136	0.51942	5.37554	1.18948
3.25204	0.59872	5.45902	1.22753
3.28272	0.66537	5.48307	1.21711
3.3134	0.71506	5.47114	1.17471
3.34408	0.74496	5.44135	1.20456
3.37476	0.75356	5.40329	1.46747
3.40544	0.74062	5.358	2.02176
3.43612	0.70715	5.30089	2.80448
3.4668	0.65542	5.22661	3.73574
3.49748	0.58908	5.13375	4.74856
3.52816	0.51341	5.02874	5.78545
3.55884	0.43592	4.9284	6.79591
3.58952	0.36743	4.86167	7.73688
3.62019	0.32242	4.86958	8.57424
3.65087	0.31372	5.00147	9.28417
3.68155	0.34072	5.30498	9.85395
3.71223	0.38908	5.81181	10.2817
3.74291	0.44329	6.52726	10.575
3.77359	0.49277	7.42926	10.7486
3.80427	0.5312	8.47447	10.8206
3.83495	0.55507	9.60534	10.8091
3.86563	0.56278	10.7556	10.7282
3.89631	0.55412	11.8547	10.5857
3.92699	0.53006	12.8317	10.3818
3.95767	0.49264	13.6199	10.1107
3.98835	0.44497	14.1608	9.76299
4.01903	0.39142	14.4089	9.32963
4.04971	0.33799	14.3351	8.80671
4.08039	0.29289	13.9295	8.19971
4.11107	0.26597	13.2044	7.52811
4.14175	0.26448	12.1956	6.83014
4.17243	0.28679	10.965	6.16775
4.20311	0.32371	9.60559	5.62858
4.23379	0.36552	8.25085	5.31472
4.26447	0.40521	7.08879	5.30508
4.29515	0.4384	6.35726	5.60733
4.32583	0.46251	6.25192	6.15263
4.35651	0.47623	6.76262	6.8395
4.38719	0.47914	7.6798	7.57468
4.41786	0.47156	8.76978	8.28769
4.44854	0.45446	9.86834	8.93013
4.47922	0.42939	10.8776	9.4714
4.5099	0.39851	11.743	9.89473
4.54058	0.36459	12.4355	10.194
4.57126	0.33107	12.9412	10.3713
4.60194	0.30202	13.2549	10.434
4.63262	0.28161	13.3762	10.3931
4.6633	0.27296	13.3077	10.2606
4.69398	0.27661	13.0549	10.0473
4.72466	0.2901	12.6262	9.76159
4.75534	0.30921	12.0343	9.4079
4.78602	0.32959	11.2972	8.98671
4.8167	0.34767	10.4391	8.49486
4.84738	0.36081	9.49109	7.92669
4.87806	0.36722	8.49095	7.2756
4.90874	0.36585	7.48307	6.53586
4.93942	0.35622	6.51751	5.70441
4.9701	0.33842	5.64805	4.78268
5.00078	0.31304	4.92729	3.77889
5.03146	0.28117	4.39576	2.7135
5.06214	0.24454	4.06534	1.64474
5.09282	0.20574	3.90765	0.8879
5.1235	0.16885	3.86288	1.38507
5.15418	0.1405	3.86446	2.48204
5.18486	0.12955	3.8594	3.64673
5.21553	0.1403	3.81495	4.77773
5.24621	0.16672	3.71638	5.82892
5.27689	0.19967	3.56213	6.76614
5.30757	0.23291	3.35912	7.56103
5.33825	0.26282	3.11896	8.19029
5.36893	0.28729	2.85516	8.63616
5.39961	0.30506	2.5811	8.88714
5.43029	0.3155	2.30879	8.93857
5.46097	0.31838	2.04835	8.79303
5.49165	0.31389	1.80799	8.4605
5.52233	0.30251	1.59445	7.95821
5.55301	0.28506	1.41345	7.31027
5.58369	0.2626	1.26969	6.54709
5.61437	0.23649	1.16592	5.70479
5.64505	0.20837	1.10122	4.82486
5.67573	0.18029	1.06977	3.95462
5.70641	0.15478	1.06158	3.1494
5.73709	0.13497	1.065	2.47661
5.76777	0.12407	1.06958	2.01433
5.79845	0.12364	1.06789	1.81491
5.82913	0.13221	1.05629	1.83413
5.85981	0.14635	1.03511	1.94854
5.89049	0.16279	1.00835	2.05035
5.92117	0.17932	0.9828	2.08061
5.95185	0.1947	0.96627	2.01626
5.98253	0.20833	0.96467	1.85564
6.0132	0.22003	0.97905	1.61067
6.04388	0.22989	1.00418	1.30362
6.07456	0.23809	1.02982	0.96925
6.10524	0.24489	1.04355	0.67162
6.13592	0.25054	1.03371	0.54841
6.1666	0.25518	0.99185	0.69063
6.19728	0.25891	0.91526	0.94903
6.22796	0.26172	0.81118	1.20348
6.25864	0.26351	0.70562	1.40778
6.28932	0.26416	0.65618	1.54181
6.32	0.2635	0.73291	1.59618
6.35068	0.26138	0.94333	1.56782
6.38136	0.25769	1.23835	1.45824
6.41204	0.25237	1.5715	1.27264
6.44272	0.24543	1.90983	1.01958
6.4734	0.23699	2.2282	0.71219
6.50408	0.22722	2.5061	0.38104
6.53476	0.21643	2.72683	0.24776
6.56544	0.20501	2.87782	0.57909
6.59612	0.19353	2.95133	1.00396
6.6268	0.18264	2.94533	1.44041
6.65748	0.17317	2.86452	1.86662
6.68816	0.16603	2.72155	2.26716
6.71884	0.1621	2.53868	2.62847
6.74952	0.16205	2.34953	2.93826
6.7802	0.16615	2.19896	3.18572
6.81087	0.17417	2.13576	3.36185
6.84155	0.18547	2.19326	3.45993
6.87223	0.19922	2.37013	3.47579
6.90291	0.21453	2.63385	3.4081
6.93359	0.23059	2.94132	3.25841
6.96427	0.24674	3.25408	3.03117
6.99495	0.2624	3.54293	2.73351
7.02563	0.27719	3.78738	2.37506
7.05631	0.29081	3.97413	1.96801
7.08699	0.3031	4.09567	1.52793
7.11767	0.31401	4.14917	1.07853
7.14835	0.32355	4.13564	0.67594
7.17903	0.33183	4.05907	0.51719
7.20971	0.33898	3.92582	0.77428
7.24039	0.34514	3.74391	1.18844
7.27107	0.35041	3.52253	1.62033
7.30175	0.35486	3.27151	2.031
7.33243	0.35849	3.00097	2.40253
7.36311	0.3612	2.72103	2.72285
7.39379	0.36283	2.44155	2.98241
7.42447	0.36317	2.17201	3.17348
7.45515	0.36198	1.92126	3.29026
7.48583	0.35903	1.69718	3.32921
7.51651	0.35411	1.50598	3.28961
7.54719	0.3471	1.35112	3.17398
7.57787	0.33799	1.23205	2.98865
7.60854	0.32685	1.14354	2.74406
7.63922	0.31391	1.07636	2.45528
7.6699	0.29954	1.01935	2.14257
7.70058	0.28422	0.96177	1.83226
7.73126	0.26856	0.89496	1.55752
7.76194	0.25324	0.81304	1.35599
7.79262	0.23896	0.71307	1.25687
7.8233	0.22638	0.59509	1.25839
7.85398	0.216	0.46286	1.32402
7.88466	0.20809	0.32794	1.40788
7.91534	0.20259	0.22875	1.47598
7.94602	0.19913	0.25213	1.51059
7.9767	0.19714	0.38831	1.5078
8.00738	0.19592	0.56272	1.47504
8.03806	0.19478	0.7461	1.42927
8.06874	0.19313	0.92718	1.39446
8.09942	0.19053	1.09962	1.39574
8.1301	0.1867	1.25907	1.44985
8.16078	0.18153	1.4023	1.55746
8.19146	0.17504	1.52705	1.70464
8.22214	0.16737	1.63182	1.87112
8.25282	0.15874	1.71582	2.03767
8.2835	0.14942	1.7789	2.18945
8.31418	0.13974	1.82149	2.31663
8.34486	0.13002	1.84447	2.414
8.37554	0.12058	1.84914	2.48002
8.40621	0.1117	1.83708	2.51585
8.43689	0.10367	1.81009	2.52434
8.46757	0.09672	1.77003	2.50916
8.49825	0.09107	1.7188	2.47407
8.52893	0.08689	1.65815	2.42264
8.55961	0.08429	1.58965	2.35826
8.59029	0.0833	1.51458	2.28453
8.62097	0.08383	1.43394	2.20577
8.65165	0.08566	1.34839	2.12737
8.68233	0.08848	1.25831	2.05578
8.71301	0.09194	1.16384	1.99773
8.74369	0.09564	1.06496	1.95873
8.77437	0.09922	0.96156	1.94118
8.80505	0.10235	0.85354	1.94297
8.83573	0.10478	0.74088	1.95739
8.86641	0.10634	0.62374	1.97446
8.89709	0.10695	0.50258	1.98298
8.92777	0.10667	0.37838	1.97267
8.95845	0.10565	0.25358	1.93567
8.98913	0.10417	0.13763	1.86757
9.01981	0.10262	0.09563	1.76791
9.05049	0.10145	0.18879	1.64044
9.08117	0.10109	0.31217	1.49317
9.11185	0.10189	0.43764	1.33828
9.14253	0.10401	0.55908	1.1916
9.17321	0.10737	0.67302	1.0709
9.20388	0.11168	0.77659	0.99124
9.23456	0.1165	0.86715	0.95775
9.26524	0.12137	0.94234	0.96127
9.29592	0.12583	1.00027	0.98261
9.3266	0.12951	1.03965	1.00145
9.35728	0.13218	1.06001	1.00207
9.38796	0.13373	1.06193	0.97475
9.41864	0.13424	1.0472	0.91518
9.44932	0.13394	1.01898	0.82334
9.48	0.1332	0.98179	0.70253
9.51068	0.13252	0.94138	0.55836
9.54136	0.13248	0.90422	0.39803
9.57204	0.13356	0.87646	0.22978
9.60272	0.13612	0.86247	0.06655
9.6334	0.14024	0.86341	0.11176
9.66408	0.14572	0.87681	0.25963
9.69476	0.15209	0.89728	0.39241
9.72544	0.15877	0.91819	0.50511
9.75612	0.16508	0.93307	0.596
9.7868	0.17038	0.9366	0.66511
9.81748	0.17411	0.92506	0.71386
9.84816	0.1758	0.89648	0.74468
9.87884	0.17514	0.85068	0.76063
9.90952	0.17196	0.78918	0.76503
9.9402	0.16623	0.71529	0.76116
9.97088	0.15812	0.63432	0.75207

## Sheet: Figure 4c
Figure 4c
r	Ni-IH-7	Ni foil	NiO
0	0.32825	0.39502	0.48463
0.03068	0.3251	0.39094	0.47571
0.06136	0.31565	0.38053	0.45126
0.09204	0.29996	0.36878	0.41831
0.12272	0.2783	0.36196	0.38843
0.1534	0.25138	0.36448	0.37516
0.18408	0.22097	0.37608	0.3869
0.21476	0.19111	0.39202	0.42025
0.24544	0.17014	0.40609	0.46283
0.27612	0.17074	0.41376	0.50112
0.3068	0.20078	0.41398	0.5247
0.33748	0.2557	0.40963	0.52713
0.36816	0.32655	0.40644	0.50598
0.39884	0.40642	0.41002	0.46284
0.42951	0.49051	0.42189	0.4042
0.46019	0.57507	0.43742	0.34392
0.49087	0.65698	0.44744	0.30742
0.52155	0.73355	0.44197	0.32561
0.55223	0.80271	0.41353	0.40558
0.58291	0.86311	0.36011	0.52979
0.61359	0.91443	0.29066	0.68349
0.64427	0.95758	0.24033	0.86081
0.67495	0.99485	0.275	1.06017
0.70563	1.02995	0.39993	1.2803
0.73631	1.06768	0.56599	1.51761
0.76699	1.11323	0.74117	1.76492
0.79767	1.1711	0.90691	2.01122
0.82835	1.244	1.05062	2.24248
0.85903	1.3321	1.16378	2.443
0.88971	1.43299	1.24153	2.5973
0.92039	1.54227	1.28207	2.69241
0.95107	1.65435	1.28572	2.72047
0.98175	1.76342	1.25351	2.68188
1.01243	1.86422	1.18575	2.58906
1.04311	1.95265	1.0814	2.47055
1.07379	2.02637	0.93881	2.37349
1.10447	2.08521	0.759	2.35735
1.13515	2.13152	0.55523	2.47058
1.16583	2.1703	0.38927	2.72162
1.1965	2.20894	0.42881	3.07607
1.22718	2.25642	0.67833	3.48057
1.25786	2.32194	0.98897	3.88482
1.28854	2.41293	1.28558	4.25177
1.31922	2.53324	1.52183	4.56154
1.3499	2.68211	1.65949	4.81362
1.38058	2.85425	1.66797	5.02791
1.41126	3.04093	1.53043	5.24251
1.44194	3.23134	1.25904	5.5056
1.47262	3.41401	0.94939	5.86019
1.5033	3.57784	0.92922	6.32677
1.53398	3.7128	1.44031	6.89324
1.56466	3.81046	2.22505	7.51735
1.59534	3.86425	3.08387	8.1377
1.62602	3.86972	3.90648	8.68615
1.6567	3.82453	4.61347	9.09784
1.68738	3.7285	5.15481	9.31851
1.71806	3.58351	5.53116	9.30983
1.74874	3.39331	5.83042	9.05376
1.77942	3.1633	6.26345	8.55613
1.8101	2.90024	7.13613	7.85025
1.84078	2.61189	8.70053	7.00066
1.87146	2.3067	11.0182	6.10748
1.90214	1.99341	13.9896	5.30684
1.93282	1.68072	17.4453	4.74959
1.9635	1.37714	21.1942	4.52815
1.99418	1.0909	25.0378	4.58775
2.02485	0.83053	28.7766	4.74674
2.05553	0.60666	32.2169	4.80607
2.08621	0.43681	35.1794	4.61917
2.11689	0.35052	37.508	4.11388
2.14757	0.36306	39.0788	3.3304
2.17825	0.43663	39.8073	2.60202
2.20893	0.52796	39.6532	2.88643
2.23961	0.61767	38.6227	4.5738
2.27029	0.69938	36.7676	7.03441
2.30097	0.77123	34.1813	9.88279
2.33165	0.83253	30.9925	12.9159
2.36233	0.8826	27.356	15.9774
2.39301	0.92042	23.4426	18.9258
2.42369	0.94474	19.4276	21.6302
2.45437	0.95435	15.481	23.9731
2.48505	0.94844	11.7571	25.8556
2.51573	0.9269	8.38951	27.2012
2.54641	0.8906	5.49157	27.9601
2.57709	0.84158	3.18273	28.111
2.60777	0.78313	1.72859	27.6616
2.63845	0.71984	1.62304	26.6479
2.66913	0.65736	2.17499	25.1315
2.69981	0.60192	2.59389	23.1954
2.73049	0.55904	2.74544	20.939
2.76117	0.5318	2.65282	18.472
2.79184	0.51919	2.36684	15.908
2.82252	0.5162	1.93689	13.3585
2.8532	0.51571	1.40216	10.9262
2.88388	0.51076	0.7913	8.7003
2.91456	0.49606	0.15084	6.75165
2.94524	0.46857	0.61141	5.12843
2.97592	0.42777	1.34744	3.85145
3.0066	0.37615	2.08981	2.90796
3.03728	0.32036	2.80962	2.24771
3.06796	0.27377	3.47807	1.79373
3.09864	0.2573	4.06844	1.47515
3.12932	0.2859	4.55982	1.25949
3.16	0.35105	4.94031	1.15007
3.19068	0.43374	5.2089	1.14228
3.22136	0.51942	5.37554	1.18948
3.25204	0.59872	5.45902	1.22753
3.28272	0.66537	5.48307	1.21711
3.3134	0.71506	5.47114	1.17471
3.34408	0.74496	5.44135	1.20456
3.37476	0.75356	5.40329	1.46747
3.40544	0.74062	5.358	2.02176
3.43612	0.70715	5.30089	2.80448
3.4668	0.65542	5.22661	3.73574
3.49748	0.58908	5.13375	4.74856
3.52816	0.51341	5.02874	5.78545
3.55884	0.43592	4.9284	6.79591
3.58952	0.36743	4.86167	7.73688
3.62019	0.32242	4.86958	8.57424
3.65087	0.31372	5.00147	9.28417
3.68155	0.34072	5.30498	9.85395
3.71223	0.38908	5.81181	10.2817
3.74291	0.44329	6.52726	10.575
3.77359	0.49277	7.42926	10.7486
3.80427	0.5312	8.47447	10.8206
3.83495	0.55507	9.60534	10.8091
3.86563	0.56278	10.7556	10.7282
3.89631	0.55412	11.8547	10.5857
3.92699	0.53006	12.8317	10.3818
3.95767	0.49264	13.6199	10.1107
3.98835	0.44497	14.1608	9.76299
4.01903	0.39142	14.4089	9.32963
4.04971	0.33799	14.3351	8.80671
4.08039	0.29289	13.9295	8.19971
4.11107	0.26597	13.2044	7.52811
4.14175	0.26448	12.1956	6.83014
4.17243	0.28679	10.965	6.16775
4.20311	0.32371	9.60559	5.62858
4.23379	0.36552	8.25085	5.31472
4.26447	0.40521	7.08879	5.30508
4.29515	0.4384	6.35726	5.60733
4.32583	0.46251	6.25192	6.15263
4.35651	0.47623	6.76262	6.8395
4.38719	0.47914	7.6798	7.57468
4.41786	0.47156	8.76978	8.28769
4.44854	0.45446	9.86834	8.93013
4.47922	0.42939	10.8776	9.4714
4.5099	0.39851	11.743	9.89473
4.54058	0.36459	12.4355	10.194
4.57126	0.33107	12.9412	10.3713
4.60194	0.30202	13.2549	10.434
4.63262	0.28161	13.3762	10.3931
4.6633	0.27296	13.3077	10.2606
4.69398	0.27661	13.0549	10.0473
4.72466	0.2901	12.6262	9.76159
4.75534	0.30921	12.0343	9.4079
4.78602	0.32959	11.2972	8.98671
4.8167	0.34767	10.4391	8.49486
4.84738	0.36081	9.49109	7.92669
4.87806	0.36722	8.49095	7.2756
4.90874	0.36585	7.48307	6.53586
4.93942	0.35622	6.51751	5.70441
4.9701	0.33842	5.64805	4.78268
5.00078	0.31304	4.92729	3.77889
5.03146	0.28117	4.39576	2.7135
5.06214	0.24454	4.06534	1.64474
5.09282	0.20574	3.90765	0.8879
5.1235	0.16885	3.86288	1.38507
5.15418	0.1405	3.86446	2.48204
5.18486	0.12955	3.8594	3.64673
5.21553	0.1403	3.81495	4.77773
5.24621	0.16672	3.71638	5.82892
5.27689	0.19967	3.56213	6.76614
5.30757	0.23291	3.35912	7.56103
5.33825	0.26282	3.11896	8.19029
5.36893	0.28729	2.85516	8.63616
5.39961	0.30506	2.5811	8.88714
5.43029	0.3155	2.30879	8.93857
5.46097	0.31838	2.04835	8.79303
5.49165	0.31389	1.80799	8.4605
5.52233	0.30251	1.59445	7.95821
5.55301	0.28506	1.41345	7.31027
5.58369	0.2626	1.26969	6.54709
5.61437	0.23649	1.16592	5.70479
5.64505	0.20837	1.10122	4.82486
5.67573	0.18029	1.06977	3.95462
5.70641	0.15478	1.06158	3.1494
5.73709	0.13497	1.065	2.47661
5.76777	0.12407	1.06958	2.01433
5.79845	0.12364	1.06789	1.81491
5.82913	0.13221	1.05629	1.83413
5.85981	0.14635	1.03511	1.94854
5.89049	0.16279	1.00835	2.05035
5.92117	0.17932	0.9828	2.08061
5.95185	0.1947	0.96627	2.01626
5.98253	0.20833	0.96467	1.85564
6.0132	0.22003	0.97905	1.61067
6.04388	0.22989	1.00418	1.30362
6.07456	0.23809	1.02982	0.96925
6.10524	0.24489	1.04355	0.67162
6.13592	0.25054	1.03371	0.54841
6.1666	0.25518	0.99185	0.69063
6.19728	0.25891	0.91526	0.94903
6.22796	0.26172	0.81118	1.20348
6.25864	0.26351	0.70562	1.40778
6.28932	0.26416	0.65618	1.54181
6.32	0.2635	0.73291	1.59618
6.35068	0.26138	0.94333	1.56782
6.38136	0.25769	1.23835	1.45824
6.41204	0.25237	1.5715	1.27264
6.44272	0.24543	1.90983	1.01958
6.4734	0.23699	2.2282	0.71219
6.50408	0.22722	2.5061	0.38104
6.53476	0.21643	2.72683	0.24776
6.56544	0.20501	2.87782	0.57909
6.59612	0.19353	2.95133	1.00396
6.6268	0.18264	2.94533	1.44041
6.65748	0.17317	2.86452	1.86662
6.68816	0.16603	2.72155	2.26716
6.71884	0.1621	2.53868	2.62847
6.74952	0.16205	2.34953	2.93826
6.7802	0.16615	2.19896	3.18572
6.81087	0.17417	2.13576	3.36185
6.84155	0.18547	2.19326	3.45993
6.87223	0.19922	2.37013	3.47579
6.90291	0.21453	2.63385	3.4081
6.93359	0.23059	2.94132	3.25841
6.96427	0.24674	3.25408	3.03117
6.99495	0.2624	3.54293	2.73351
7.02563	0.27719	3.78738	2.37506
7.05631	0.29081	3.97413	1.96801
7.08699	0.3031	4.09567	1.52793
7.11767	0.31401	4.14917	1.07853
7.14835	0.32355	4.13564	0.67594
7.17903	0.33183	4.05907	0.51719
7.20971	0.33898	3.92582	0.77428
7.24039	0.34514	3.74391	1.18844
7.27107	0.35041	3.52253	1.62033
7.30175	0.35486	3.27151	2.031
7.33243	0.35849	3.00097	2.40253
7.36311	0.3612	2.72103	2.72285
7.39379	0.36283	2.44155	2.98241
7.42447	0.36317	2.17201	3.17348
7.45515	0.36198	1.92126	3.29026
7.48583	0.35903	1.69718	3.32921
7.51651	0.35411	1.50598	3.28961
7.54719	0.3471	1.35112	3.17398
7.57787	0.33799	1.23205	2.98865
7.60854	0.32685	1.14354	2.74406
7.63922	0.31391	1.07636	2.45528
7.6699	0.29954	1.01935	2.14257
7.70058	0.28422	0.96177	1.83226
7.73126	0.26856	0.89496	1.55752
7.76194	0.25324	0.81304	1.35599
7.79262	0.23896	0.71307	1.25687
7.8233	0.22638	0.59509	1.25839
7.85398	0.216	0.46286	1.32402
7.88466	0.20809	0.32794	1.40788
7.91534	0.20259	0.22875	1.47598
7.94602	0.19913	0.25213	1.51059
7.9767	0.19714	0.38831	1.5078
8.00738	0.19592	0.56272	1.47504
8.03806	0.19478	0.7461	1.42927
8.06874	0.19313	0.92718	1.39446
8.09942	0.19053	1.09962	1.39574
8.1301	0.1867	1.25907	1.44985
8.16078	0.18153	1.4023	1.55746
8.19146	0.17504	1.52705	1.70464
8.22214	0.16737	1.63182	1.87112
8.25282	0.15874	1.71582	2.03767
8.2835	0.14942	1.7789	2.18945
8.31418	0.13974	1.82149	2.31663
8.34486	0.13002	1.84447	2.414
8.37554	0.12058	1.84914	2.48002
8.40621	0.1117	1.83708	2.51585
8.43689	0.10367	1.81009	2.52434
8.46757	0.09672	1.77003	2.50916
8.49825	0.09107	1.7188	2.47407
8.52893	0.08689	1.65815	2.42264
8.55961	0.08429	1.58965	2.35826
8.59029	0.0833	1.51458	2.28453
8.62097	0.08383	1.43394	2.20577
8.65165	0.08566	1.34839	2.12737
8.68233	0.08848	1.25831	2.05578
8.71301	0.09194	1.16384	1.99773
8.74369	0.09564	1.06496	1.95873
8.77437	0.09922	0.96156	1.94118
8.80505	0.10235	0.85354	1.94297
8.83573	0.10478	0.74088	1.95739
8.86641	0.10634	0.62374	1.97446
8.89709	0.10695	0.50258	1.98298
8.92777	0.10667	0.37838	1.97267
8.95845	0.10565	0.25358	1.93567
8.98913	0.10417	0.13763	1.86757
9.01981	0.10262	0.09563	1.76791
9.05049	0.10145	0.18879	1.64044
9.08117	0.10109	0.31217	1.49317
9.11185	0.10189	0.43764	1.33828
9.14253	0.10401	0.55908	1.1916
9.17321	0.10737	0.67302	1.0709
9.20388	0.11168	0.77659	0.99124
9.23456	0.1165	0.86715	0.95775
9.26524	0.12137	0.94234	0.96127
9.29592	0.12583	1.00027	0.98261
9.3266	0.12951	1.03965	1.00145
9.35728	0.13218	1.06001	1.00207
9.38796	0.13373	1.06193	0.97475
9.41864	0.13424	1.0472	0.91518
9.44932	0.13394	1.01898	0.82334
9.48	0.1332	0.98179	0.70253
9.51068	0.13252	0.94138	0.55836
9.54136	0.13248	0.90422	0.39803
9.57204	0.13356	0.87646	0.22978
9.60272	0.13612	0.86247	0.06655
9.6334	0.14024	0.86341	0.11176
9.66408	0.14572	0.87681	0.25963
9.69476	0.15209	0.89728	0.39241
9.72544	0.15877	0.91819	0.50511
9.75612	0.16508	0.93307	0.596
9.7868	0.17038	0.9366	0.66511
9.81748	0.17411	0.92506	0.71386
9.84816	0.1758	0.89648	0.74468
9.87884	0.17514	0.85068	0.76063
9.90952	0.17196	0.78918	0.76503
9.9402	0.16623	0.71529	0.76116
9.97088	0.15812	0.63432	0.75207

## Sheet: Figure 4f
Figure 4f
Wavenumber	Absorbance
1398.14	-0.000520104
1400.07	-0.000185278
1401.99	0.000239846
1403.92	0.000749373
1405.85	0.00139
1407.78	0.00199
1409.71	0.00256
1411.64	0.00313
1413.57	0.00362
1415.49	0.00399
1417.42	0.00453
1419.35	0.00549
1421.28	0.00638
1423.21	0.00717
1425.14	0.0082
1427.07	0.00947
1428.99	0.01141
1430.92	0.01462
1432.85	0.01891
1434.78	0.02623
1436.71	0.04232
1438.64	0.06679
1440.57	0.09703
1442.49	0.13134
1444.42	0.14781
1446.35	0.12185
1448.28	0.07057
1450.21	0.03076
1452.13	0.01096
1454.06	0.00287
1455.99	0.000134653
1457.92	-2.28584e-05
1459.85	0.000372952
1461.78	0.000541699
1463.71	0.000745583
1465.63	0.00118
1467.56	0.00147
1469.49	0.00148
1471.42	0.00166
1473.35	0.00254
1475.28	0.00394
1477.21	0.00573
1479.13	0.00811
1481.06	0.0114
1482.99	0.01532
1484.92	0.01904
1486.85	0.02296
1488.78	0.02861
1490.7	0.035
1492.63	0.0374
1494.56	0.03279
1496.49	0.02089
1498.42	0.00925
1500.35	0.00409
1502.28	0.00261
1504.2	0.00203
1506.13	0.00137
1508.06	0.00138
1509.99	0.00115
1511.92	0.000598288
1513.85	-5.44548e-05
1515.78	-0.000546044
1517.7	-0.000739896
1519.63	-0.000794047
1521.56	-0.000561285
1523.49	-0.000195789
1525.42	0.000137651
1527.35	0.000661558
1529.27	0.00105
1531.2	0.00121
1533.13	0.00175
1535.06	0.00236
1536.99	0.00235
1538.92	0.00236
1540.85	0.00327
1542.77	0.004
1544.7	0.00421
1546.63	0.00406
1548.56	0.00369
1550.49	0.00326
1552.42	0.00275
1554.34	0.00206
1556.27	0.00119
1558.2	0.000573099
1560.13	0.000558263
1562.06	0.000344414
1563.99	0.000174242
1565.91	0.00127
1567.84	0.00319
1569.77	0.00729
1571.7	0.0128
1573.63	0.01722
1575.56	0.0179
1577.49	0.01315
1579.41	0.00812
1581.34	0.00572
1583.27	0.00569
1585.2	0.00703
1587.13	0.00878
1589.06	0.0109
1590.98	0.01386
1592.91	0.01801
1594.84	0.02397
1596.77	0.0333
1598.7	0.04868
1600.63	0.07253
1602.56	0.09993
1604.48	0.11194
1606.41	0.09491
1608.34	0.0616
1610.27	0.03327
1612.2	0.01666
1614.13	0.00756
1616.06	0.00216
1617.98	-0.000160438
1619.91	-0.000631267
1621.84	-0.000424379
1623.77	0.000105804
1625.7	0.000604516
1627.63	0.00105
1629.55	0.00155
1631.48	0.00185
1633.41	0.00204
1635.34	0.00284
1637.27	0.00429
1639.2	0.00535
1641.12	0.00585
1643.05	0.00575
1644.98	0.00497
1646.91	0.00369
1648.84	0.00257
1650.77	0.00181
1652.7	0.00131
1654.62	0.00112
1656.55	0.000974274
1658.48	0.000791055
1660.41	0.000600541
1662.34	0.00043847
1664.27	0.000328809
1666.19	0.000130755
1668.12	-0.000170988
1670.05	-0.000421584
1671.98	-0.000612176
1673.91	-0.000775939
1675.84	-0.000846022
1677.77	-0.000849992
1679.69	-0.000857359
1681.62	-0.000876302
1683.55	-0.00073868
1685.48	-0.000431156
1687.41	-0.000279176
1689.34	-0.00014475
1691.27	-1.88768e-05
1693.19	-6.07073e-05
1695.12	-0.000125098
1697.05	-0.000142533
1698.98	-0.000124896
1700.91	0.000125998

## Sheet: Figure 5c 
Figure 5c
Time(s)	Ni-IH-7			Ni2+			H2O			IH-7
0	0.052	0.059	0.05	0.034	0.034	0.032	0.035	0.031	0.029	0.03	0.027	0.028
1	0.063	0.07	0.061	0.04	0.036	0.038	0.038	0.036	0.032	0.03	0.027	0.029
2	0.075	0.083	0.075	0.048	0.043	0.065	0.044	0.039	0.035	0.031	0.027	0.033
3	0.083	0.093	0.085	0.046	0.072	0.073	0.051	0.042	0.039	0.031	0.029	0.034
4	0.093	0.105	0.097	0.063	0.08	0.072	0.052	0.046	0.043	0.034	0.03	0.035
5	0.103	0.116	0.108	0.054	0.067	0.086	0.057	0.05	0.047	0.047	0.029	0.036
6	0.114	0.126	0.119	0.071	0.092	0.11	0.059	0.054	0.05	0.049	0.027	0.034
7	0.121	0.135	0.128	0.091	0.099	0.121	0.061	0.055	0.054	0.05	0.028	0.035
8	0.13	0.145	0.137	0.101	0.101	0.132	0.063	0.057	0.055	0.054	0.028	0.035
9	0.14	0.157	0.148	0.108	0.109	0.148	0.067	0.063	0.065	0.059	0.027	0.036
10	0.15	0.166	0.159	0.106	0.107	0.155	0.071	0.063	0.066	0.063	0.027	0.032
11	0.157	0.175	0.167	0.119	0.11	0.16	0.077	0.069	0.068	0.064	0.026	0.031
12	0.167	0.186	0.179	0.117	0.114	0.175	0.08	0.072	0.074	0.067	0.025	0.029
13	0.177	0.195	0.188	0.124	0.119	0.195	0.09	0.075	0.078	0.073	0.026	0.029
14	0.185	0.205	0.199	0.131	0.12	0.203	0.093	0.08	0.082	0.072	0.024	0.027
15	0.193	0.215	0.21	0.135	0.124	0.242	0.1	0.084	0.087	0.075	0.023	0.028
16	0.204	0.227	0.221	0.149	0.129	0.208	0.103	0.089	0.093	0.075	0.022	0.028
17	0.213	0.237	0.232	0.141	0.136	0.202	0.108	0.096	0.102	0.075	0.02	0.026
18	0.221	0.246	0.241	0.146	0.138	0.195	0.109	0.093	0.098	0.077	0.025	0.029
19	0.231	0.259	0.254	0.145	0.136	0.197	0.117	0.114	0.107	0.08	0.023	0.027
20	0.24	0.27	0.265	0.148	0.134	0.197	0.121	0.127	0.116	0.082	0.022	0.028
21	0.248	0.28	0.276	0.152	0.138	0.191	0.125	0.131	0.122	0.081	0.022	0.028
22	0.259	0.29	0.286	0.15	0.132	0.187	0.129	0.134	0.127	0.083	0.024	0.03
23	0.267	0.301	0.298	0.154	0.143	0.183	0.133	0.138	0.131	0.085	0.022	0.028
24	0.277	0.311	0.307	0.133	0.191	0.182	0.137	0.139	0.125	0.084	0.022	0.031
25	0.287	0.323	0.32	0.123	0.196	0.18	0.141	0.142	0.141	0.088	0.024	0.031
26	0.296	0.333	0.332	0.12	0.206	0.197	0.145	0.147	0.135	0.092	0.023	0.032
27	0.305	0.343	0.341	0.115	0.207	0.241	0.147	0.152	0.145	0.089	0.026	0.033
28	0.314	0.354	0.351	0.116	0.223	0.241	0.153	0.152	0.15	0.091	0.024	0.032
29	0.325	0.366	0.362	0.116	0.227	0.233	0.158	0.16	0.153	0.093	0.022	0.036
30	0.334	0.375	0.372	0.115	0.234	0.232	0.169	0.164	0.159	0.093	0.022	0.041
31	0.343	0.387	0.383	0.14	0.247	0.236	0.167	0.165	0.162	0.095	0.025	0.046
32	0.352	0.396	0.395	0.191	0.258	0.243	0.169	0.167	0.154	0.098	0.026	0.049
33	0.36	0.406	0.404	0.216	0.264	0.245	0.173	0.167	0.156	0.099	0.024	0.047
34	0.37	0.415	0.411	0.216	0.279	0.245	0.175	0.171	0.169	0.096	0.024	0.048
35	0.379	0.423	0.422	0.224	0.285	0.255	0.178	0.174	0.175	0.097	0.026	0.049
36	0.388	0.434	0.433	0.227	0.27	0.261	0.184	0.178	0.179	0.1	0.024	0.051
37	0.398	0.443	0.441	0.228	0.274	0.262	0.193	0.181	0.183	0.099	0.023	0.05
38	0.406	0.453	0.451	0.226	0.273	0.255	0.194	0.185	0.186	0.104	0.026	0.05
39	0.416	0.461	0.461	0.232	0.272	0.254	0.204	0.189	0.191	0.106	0.029	0.052
40	0.424	0.471	0.47	0.231	0.279	0.264	0.207	0.195	0.187	0.106	0.027	0.051
41	0.434	0.48	0.481	0.255	0.285	0.259	0.209	0.197	0.188	0.105	0.027	0.05
42	0.442	0.488	0.488	0.263	0.292	0.263	0.209	0.201	0.201	0.112	0.028	0.048
43	0.45	0.497	0.498	0.26	0.296	0.274	0.208	0.209	0.203	0.11	0.03	0.045
44	0.46	0.505	0.506	0.267	0.301	0.294	0.207	0.208	0.206	0.111	0.029	0.045
45	0.468	0.514	0.515	0.276	0.305	0.287	0.201	0.213	0.214	0.111	0.03	0.047
46	0.477	0.521	0.522	0.277	0.308	0.292	0.207	0.215	0.214	0.116	0.03	0.049
47	0.484	0.53	0.533	0.282	0.312	0.297	0.201	0.216	0.216	0.115	0.033	0.048
48	0.493	0.537	0.539	0.288	0.318	0.3	0.199	0.213	0.213	0.117	0.03	0.048
49	0.501	0.544	0.548	0.293	0.326	0.307	0.197	0.22	0.217	0.12	0.034	0.052
50	0.507	0.551	0.555	0.297	0.33	0.323	0.199	0.224	0.227	0.119	0.033	0.049
51	0.515	0.558	0.564	0.299	0.335	0.319	0.207	0.232	0.23	0.121	0.034	0.051
52	0.523	0.565	0.572	0.301	0.337	0.333	0.21	0.235	0.233	0.123	0.034	0.048
53	0.532	0.572	0.579	0.308	0.343	0.331	0.21	0.235	0.233	0.127	0.034	0.049
54	0.541	0.58	0.586	0.315	0.335	0.343	0.252	0.237	0.232	0.128	0.034	0.049
55	0.547	0.587	0.596	0.314	0.335	0.339	0.252	0.241	0.243	0.128	0.036	0.051
56	0.556	0.595	0.604	0.296	0.341	0.347	0.243	0.246	0.243	0.128	0.035	0.053
57	0.563	0.601	0.61	0.29	0.349	0.35	0.237	0.247	0.244	0.133	0.04	0.055
58	0.569	0.606	0.616	0.283	0.352	0.352	0.241	0.25	0.247	0.134	0.038	0.056
59	0.579	0.612	0.624	0.291	0.362	0.38	0.255	0.252	0.252	0.132	0.039	0.057
60	0.585	0.618	0.631	0.337	0.362	0.355	0.253	0.257	0.255	0.134	0.04	0.056
61	0.593	0.625	0.639	0.331	0.364	0.361	0.263	0.26	0.257	0.135	0.04	0.057
62	0.6	0.633	0.645	0.343	0.369	0.362	0.262	0.261	0.261	0.137	0.042	0.059
63	0.607	0.639	0.653	0.333	0.374	0.361	0.255	0.262	0.262	0.14	0.044	0.058
64	0.615	0.642	0.659	0.335	0.374	0.368	0.258	0.264	0.261	0.144	0.042	0.06
65	0.621	0.649	0.664	0.338	0.38	0.369	0.256	0.268	0.269	0.144	0.045	0.061
66	0.627	0.654	0.67	0.342	0.382	0.386	0.252	0.269	0.266	0.147	0.046	0.062
67	0.635	0.659	0.677	0.338	0.382	0.386	0.253	0.271	0.268	0.147	0.047	0.065
68	0.64	0.664	0.682	0.363	0.387	0.381	0.247	0.278	0.275	0.15	0.05	0.065
69	0.649	0.671	0.691	0.355	0.387	0.393	0.25	0.279	0.273	0.153	0.048	0.066
70	0.656	0.677	0.697	0.358	0.385	0.394	0.25	0.283	0.282	0.152	0.049	0.068
71	0.662	0.682	0.703	0.367	0.386	0.398	0.253	0.285	0.286	0.157	0.051	0.07
72	0.667	0.686	0.709	0.376	0.39	0.392	0.255	0.28	0.282	0.156	0.051	0.068
73	0.675	0.691	0.716	0.379	0.392	0.407	0.256	0.291	0.288	0.159	0.052	0.071
74	0.681	0.697	0.721	0.383	0.394	0.407	0.344	0.292	0.292	0.163	0.054	0.073
75	0.688	0.702	0.726	0.382	0.395	0.44	0.354	0.293	0.292	0.164	0.054	0.072
76	0.695	0.708	0.734	0.385	0.396	0.433	0.356	0.301	0.299	0.168	0.056	0.071
77	0.7	0.709	0.738	0.388	0.399	0.439	0.359	0.305	0.302	0.172	0.057	0.073
78	0.708	0.717	0.745	0.39	0.404	0.432	0.36	0.307	0.3	0.172	0.06	0.076
79	0.713	0.72	0.748	0.391	0.405	0.435	0.364	0.311	0.305	0.173	0.059	0.076
80	0.718	0.724	0.754	0.396	0.403	0.446	0.366	0.311	0.306	0.176	0.062	0.078
81	0.725	0.728	0.758	0.396	0.401	0.435	0.369	0.312	0.305	0.175	0.063	0.078
82	0.73	0.732	0.765	0.395	0.407	0.45	0.371	0.315	0.307	0.178	0.064	0.082
83	0.737	0.736	0.768	0.402	0.41	0.451	0.375	0.318	0.324	0.182	0.064	0.084
84	0.742	0.74	0.774	0.403	0.411	0.449	0.359	0.322	0.325	0.184	0.064	0.082
85	0.75	0.745	0.779	0.407	0.414	0.454	0.378	0.323	0.325	0.186	0.066	0.084
86	0.754	0.75	0.785	0.407	0.414	0.439	0.391	0.327	0.33	0.189	0.07	0.083
87	0.761	0.752	0.788	0.41	0.414	0.452	0.391	0.33	0.329	0.19	0.071	0.082
88	0.769	0.756	0.796	0.416	0.416	0.452	0.384	0.333	0.333	0.194	0.073	0.084
89	0.776	0.76	0.799	0.406	0.417	0.451	0.391	0.335	0.334	0.2	0.076	0.087
90	0.782	0.765	0.803	0.413	0.416	0.458	0.399	0.338	0.338	0.199	0.077	0.087
91	0.786	0.768	0.805	0.417	0.418	0.451	0.404	0.338	0.34	0.204	0.079	0.09
92	0.791	0.772	0.812	0.412	0.421	0.451	0.407	0.342	0.346	0.205	0.076	0.092
93	0.797	0.773	0.815	0.419	0.42	0.456	0.367	0.344	0.352	0.208	0.079	0.096
94	0.804	0.779	0.821	0.424	0.42	0.467	0.386	0.347	0.353	0.207	0.078	0.093
95	0.806	0.782	0.824	0.426	0.429	0.452	0.401	0.348	0.356	0.211	0.08	0.095
96	0.813	0.784	0.829	0.428	0.429	0.447	0.406	0.351	0.356	0.218	0.081	0.096
97	0.817	0.788	0.832	0.428	0.426	0.454	0.413	0.351	0.36	0.217	0.085	0.097
98	0.823	0.792	0.836	0.425	0.432	0.461	0.417	0.353	0.364	0.224	0.089	0.101
99	0.828	0.794	0.838	0.431	0.433	0.458	0.418	0.355	0.366	0.219	0.088	0.102
100	0.834	0.798	0.843	0.427	0.436	0.459	0.421	0.358	0.367	0.225	0.092	0.105
101	0.838	0.8	0.845	0.433	0.436	0.459	0.417	0.359	0.368	0.231	0.093	0.111
102	0.842	0.805	0.85	0.435	0.438	0.457	0.421	0.361	0.374	0.23	0.097	0.117
103	0.849	0.808	0.852	0.436	0.438	0.457	0.416	0.364	0.374	0.234	0.099	0.118
104	0.854	0.81	0.853	0.431	0.439	0.459	0.424	0.366	0.379	0.233	0.1	0.121
105	0.859	0.812	0.856	0.427	0.439	0.455	0.428	0.365	0.377	0.239	0.101	0.12
106	0.863	0.814	0.86	0.436	0.442	0.456	0.428	0.367	0.381	0.242	0.101	0.12
107	0.868	0.821	0.864	0.435	0.443	0.462	0.431	0.369	0.383	0.248	0.106	0.115
108	0.872	0.821	0.861	0.441	0.446	0.465	0.431	0.371	0.384	0.252	0.108	0.116
109	0.878	0.825	0.865	0.436	0.445	0.458	0.44	0.375	0.388	0.249	0.11	0.118
110	0.881	0.827	0.868	0.441	0.45	0.468	0.431	0.377	0.391	0.253	0.107	0.116
111	0.885	0.828	0.868	0.435	0.449	0.458	0.433	0.377	0.393	0.254	0.109	0.121
112	0.889	0.832	0.87	0.442	0.446	0.454	0.431	0.378	0.394	0.259	0.113	0.123
113	0.896	0.833	0.872	0.433	0.446	0.45	0.435	0.379	0.396	0.258	0.113	0.123
114	0.9	0.836	0.871	0.439	0.448	0.455	0.438	0.381	0.4	0.261	0.113	0.125
115	0.904	0.837	0.873	0.446	0.449	0.457	0.436	0.382	0.401	0.267	0.116	0.129
116	0.908	0.84	0.873	0.45	0.449	0.45	0.445	0.383	0.403	0.27	0.118	0.128
117	0.911	0.843	0.875	0.451	0.45	0.454	0.447	0.385	0.404	0.272	0.119	0.128
118	0.914	0.841	0.873	0.451	0.457	0.452	0.445	0.387	0.408	0.271	0.12	0.131
119	0.919	0.844	0.874	0.453	0.458	0.451	0.441	0.392	0.411	0.274	0.127	0.134

## Sheet: Figure5d
Figure 5d
IH-7			Ni-IH-7			Ni
0.0106659	0.00798754	0.00915839	0.0322448	0.0340337	0.0350145	0.000185515	0.00218094	0.00308456

## Sheet: Figure 6a
temperature	20	30	40	50		60	70	80	90	95	restore to 20
260	-0.166591	0.119267	-0.011224	-0.144685		0.0201584	-0.215527	-0.152527	-0.079628	-0.35423	-0.520989
259	0.171387	0.170662	0.150817	0.147983		0.0924351	0.174475	-0.0685636	-0.160093	0.33699	-0.293688
258	-0.290686	0.0718875	-0.349097	0.0460545		-0.228976	-0.271205	-0.0814821	-0.0191111	-0.0456539	-0.418842
257	-0.114633	0.188312	-0.222297	-0.116241		-0.203308	-0.340188	-0.11488	0.0141639	-0.201108	-0.519071
256	-0.088803	0.111623	0.0383157	-0.0913039		-0.00920008	-0.0199953	-0.0194781	-0.028912	-0.371283	-0.497053
255	-0.233534	-0.0806568	-0.0158743	-0.236362		-0.170646	-0.262447	-0.280565	-0.311708	-0.269943	-0.459275
254	0.0232003	0.269366	0.394652	0.0409516		-0.122947	0.146214	-0.112153	0.157437	0.0617287	-0.10036
253	-0.0614738	0.121296	0.0614351	-0.0721704		-0.00628961	0.0198302	-0.171787	-0.128418	-0.174902	-0.209821
252	-0.326495	-0.203639	-0.123987	-0.250326		-0.157439	-0.248087	-0.405418	-0.51892	-0.573435	-0.419553
251	-0.150428	0.0405475	-0.226046	0.120958		-0.282529	-0.122212	-0.167572	-0.165936	-0.298754	-0.37465
250	-0.449879	-0.181722	-0.0134454	-0.115269		-0.371642	-0.421192	-0.339899	-0.399984	-0.380913	-0.332017
249	-0.167921	-0.0374942	0.12516	-0.187753		-0.167216	-0.266239	-0.198139	-0.302945	-0.213631	-0.430684
248	-0.315009	-0.131193	-0.0870968	-0.217006		-0.142685	-0.0773072	-0.27337	-0.648979	-0.348594	-0.385143
247	-0.41065	-0.118732	-0.155312	-0.349129		-0.202794	-0.412483	-0.35791	-0.688725	-0.53067	-0.528086
246	-0.218233	-0.356774	-0.085259	-0.252133		-0.438812	-0.446463	-0.468921	-0.678497	-0.424713	-0.335923
245	-0.558966	-0.40089	-0.364855	-0.477216		-0.30523	-0.471303	-0.402376	-0.835252	-0.56691	-0.578526
244	-0.395716	0.0514163	-0.285382	-0.377041		-0.349653	-0.546017	-0.555945	-0.664956	-0.771975	-0.470224
243	-0.438524	-0.353421	-0.269923	-0.371553		-0.581746	-0.6816	-0.779047	-0.831242	-0.821361	-0.684445
242	-0.554911	-0.279852	-0.493629	-0.593974		-0.499803	-0.703117	-0.898566	-0.84989	-0.809175	-0.544926
241	-0.690993	-0.400032	-0.539169	-0.693641		-0.867003	-1.05469	-1.03116	-1.35669	-1.26148	-0.713302
240	-0.560493	-0.594758	-0.487227	-0.62569		-0.945219	-0.98338	-0.894903	-1.01098	-1.05771	-0.744647
239	-0.971715	-0.924193	-0.951265	-1.07102		-1.39906	-1.15727	-1.6754	-1.75459	-1.71527	-1.1252
238	-0.63639	-0.562292	-0.843532	-0.700586		-1.33139	-1.49689	-1.37037	-1.64474	-1.33499	-0.938269
237	-1.15662	-0.714767	-1.28957	-1.23861		-1.66222	-1.41799	-1.77977	-1.70234	-1.88334	-0.991441
236	-1.30104	-1.25085	-1.1527	-1.37767		-1.61068	-1.79319	-1.83454	-2.25449	-2.22989	-1.20871
235	-1.2291	-1.46254	-1.32873	-1.79914		-1.92394	-1.9656	-2.0111	-2.22335	-2.21965	-1.28661
234	-1.34577	-1.30948	-1.46777	-1.63598		-2.11584	-2.18509	-2.11789	-2.54116	-2.55204	-1.53663
233	-1.68511	-1.50355	-1.66074	-2.14746		-2.20776	-2.53119	-2.68238	-2.74832	-2.85143	-1.62174
232	-1.75301	-1.37118	-1.80634	-2.39508		-2.16433	-2.51514	-2.77028	-2.92966	-2.92399	-1.83288
231	-1.83894	-1.71379	-2.09013	-2.18004		-2.44463	-2.47169	-3.1466	-2.99047	-3.06628	-1.64639
230	-1.98014	-1.8577	-2.11378	-2.36536		-2.64327	-2.80976	-3.12613	-3.52379	-3.04648	-1.79358
229	-1.86228	-1.92015	-2.19049	-2.62977		-2.48178	-2.95923	-2.9555	-3.42423	-3.87461	-1.58724
228	-2.17117	-1.74717	-2.47264	-2.68792		-2.89247	-3.30966	-3.65983	-3.74933	-3.39912	-1.76437
227	-1.86875	-1.96313	-2.39701	-2.5723		-3.01658	-3.07748	-3.32139	-3.54469	-3.63239	-1.92077
226	-2.32065	-2.04138	-2.50005	-2.99136		-3.11089	-3.57683	-3.75155	-4.00476	-4.13714	-2.18744
225	-2.16204	-2.25416	-2.68246	-3.13951		-3.39903	-3.5597	-3.71967	-4.10559	-4.12407	-2.08086
224	-2.00349	-2.2734	-2.79542	-3.09551		-3.68872	-3.45564	-3.80988	-4.03936	-4.51228	-2.11145
223	-1.99106	-2.38711	-2.91971	-3.13078		-3.63293	-3.96631	-4.06407	-4.13245	-4.35363	-2.32946
222	-2.50783	-2.55112	-3.48365	-3.62713		-3.79501	-3.98062	-4.40981	-4.94041	-4.71825	-2.50725
221	-2.52446	-2.15408	-2.99642	-3.20714		-3.83128	-3.9184	-4.61103	-4.46324	-4.32665	-2.21727
220	-2.74744	-2.69799	-3.14076	-3.71294		-3.58053	-4.37745	-4.48441	-4.80827	-4.71714	-2.70194
219	-2.47223	-3.1106	-3.43618	-3.75963		-4.12472	-4.45708	-4.71102	-4.43424	-4.33173	-2.97698
218	-3.29129	-3.37832	-3.76573	-4.13772		-4.24375	-4.58292	-4.69915	-4.61664	-4.58495	-3.0397
217	-3.71392	-2.9771	-4.22951	-4.22583		-4.4438	-4.66568	-5.25358	-4.95112	-4.73455	-3.92234
216	-4.0404	-4.1663	-4.08128	-4.37014		-4.558	-5.11436	-5.74105	-5.2572	-5.2067	-3.81432
215	-4.32916	-4.18898	-4.88236	-4.97868		-5.25661	-5.53527	-5.51769	-5.64321	-5.11844	-4.51449
214	-4.45426	-4.37364	-4.72287	-5.01832		-5.72642	-5.5927	-5.15284	-5.63486	-5.75424	-4.90034
213	-5.11405	-4.77101	-5.22218	-5.06208		-5.43169	-5.89471	-5.32095	-5.96002	-5.60676	-5.16254
212	-5.60204	-4.80224	-5.37744	-5.68202		-5.92422	-5.74668	-5.63201	-5.42946	-5.50669	-5.67322
211	-5.95058	-5.90399	-5.80414	-5.83721		-5.43532	-6.38179	-5.89828	-6.15037	-5.39541	-5.76845
210	-7.0985	-6.40266	-6.4239	-6.56734		-6.55246	-6.58859	-6.38526	-6.60533	-6.40382	-7.09998
209	-7.81383	-7.3145	-7.10423	-7.53912		-7.237	-6.25574	-6.93003	-6.93445	-6.42912	-7.84781
208	-7.8181	-8.27476	-7.17123	-7.46309		-7.06899	-6.67785	-6.92574	-6.29962	-6.42249	-8.66448
207	-8.44181	-8.88762	-8.06186	-7.687		-8.0162	-7.62661	-7.20046	-7.30423	-6.8992	-9.7028
206	-10.0697	-9.34705	-8.49969	-8.48625		-8.10918	-8.48871	-7.66693	-6.87066	-6.39172	-11.1286
205	-10.1316	-9.33975	-8.67897	-8.63215		-8.13359	-7.91326	-7.92398	-6.97164	-6.68201	-10.8883
204	-10.9675	-10.3716	-9.17386	-8.69306		-9.06782	-8.3775	-7.6775	-8.01117	-6.8006	-11.9796
203	-12.1173	-11.2402	-10.0976	-9.39572		-9.13136	-8.24212	-7.70923	-8.18396	-8.20659	-13.2735
202	-11.768	-10.735	-9.50955	-9.34381		-9.13147	-8.80396	-7.62515	-7.40308	-7.09695	-13.0445
201	-12.565	-11.17	-10.4795	-9.6164		-9.17815	-8.39822	-7.09893	-6.83628	-7.06213	-12.8346
200	-12.8748	-11.0144	-9.82515	-9.52064		-7.95236	-7.58542	-7.07905	-6.76882	-7.86172	-13.4951
199	-12.1506	-9.95027	-9.24135	-8.1656		-7.3174	-6.84268	-5.69487	-5.38643	-5.41227	-13.1814
198	-12.3195	-10.1513	-8.51688	-8.45813		-7.32955	-6.90143	-6.16523	-6.13635	-4.6259	-12.7237
197	-11.5237	-9.60035	-7.81181	-7.54881		-6.71932	-5.20328	-4.15216	-4.67574	-4.63851	-11.147
196	-9.71516	-7.90069	-6.70513	-5.87466		-5.60154	-4.43007	-3.61641	-2.2812	-3.13115	-11.2063
195	-9.28481	-7.39026	-6.2902	-4.45788		-4.56912	-3.18514	-2.44864	-2.45135	-2.65448	-10.8449
194	-7.83225	-5.65229	-4.49773	-4.09616		-2.88107	-2.65574	-0.958615	-1.78115	-1.61481	-8.90361
193	-6.14351	-4.96077	-4.04083	-2.71172		-1.9693	-1.25398	-0.942086	-0.324115	-1.47437	-7.59963
192	-5.49142	-4.38112	-3.53746	-1.8522		-1.0585	-0.292495	-1.14883	-0.874025	0.237567	-6.55133
191	-5.10981	-2.98677	-2.38156	-1.11805		-0.427299	-0.241814	0.235416	1.35462	0.877562	-5.67174
190	-3.39102	-1.52091	-0.13882	-0.545978		0.11321	0.386744	1.64937	1.18952	1.14218	-4.14724

## Sheet: Figure 6b
Figure 6b
	temperature	20	30	40	50		60	70	80	90	95	restore to 20
	260	-0.235104	-0.0899236	-0.0952412	-0.20338		-0.260758	-0.198061	-0.192657	-0.158007	-0.215948	-0.225902
	259	0.153359	0.101613	0.0910205	-0.189206		-0.112498	-0.0131999	-0.193525	-0.00214613	0.0509495	-0.24654
	258	-0.319037	-0.200362	-0.103082	-0.276634		-0.214981	-0.29803	-0.131049	-0.170705	-0.0323543	-0.32526
	257	-0.136337	-0.102693	-0.0624717	-0.320816		-0.0931763	-0.35399	-0.252143	-0.173207	-0.0812663	-0.29331
	256	-0.133149	-0.321841	-0.123034	-0.398736		-0.0890768	-0.0329571	-0.0822909	-0.338386	-0.254319	-0.193062
	255	-0.247908	-0.365001	-0.200086	-0.37277		-0.437333	-0.452598	-0.296855	-0.396971	-0.212396	-0.307167
	254	0.138202	0.158981	0.0144123	-0.0861966		0.036191	0.0843093	-0.0673171	-0.00937323	-0.0126776	0.0391779
	253	0.0504322	0.000402727	-0.14335	0.0670914		-0.170278	-0.453089	0.0170285	0.0970748	-0.305998	-0.245007
	252	-0.17219	-0.490511	-0.543441	-0.347148		-0.387628	-0.264157	-0.593804	-0.700307	-0.347858	-0.543782
	251	-0.00595619	-0.0804502	-0.395262	-0.131429		-0.297938	-0.0657395	-0.295096	-0.32043	-0.152908	-0.337306
	250	-0.265232	-0.298907	-0.225964	-0.359092		-0.390687	-0.305642	-0.260915	-0.328955	-0.334705	-0.560352
	249	-0.14987	-0.150209	-0.241435	-0.206653		-0.150323	-0.269221	-0.00577757	-0.111083	-0.0105331	-0.0879939
	248	-0.179716	-0.422723	-0.315999	-0.296936		-0.302272	-0.286559	-0.182426	-0.3687	-0.496376	-0.301633
	247	-0.520285	-0.229583	-0.421992	-0.592988		-0.452372	-0.393039	-0.488154	-0.59519	-0.374005	-0.642348
	246	-0.353161	-0.294754	-0.322757	-0.57273		-0.447117	-0.555087	-0.433799	-0.673421	-0.818537	-0.314952
	245	-0.314073	-0.214354	-0.418705	-0.54663		-0.417375	-0.416588	-0.63931	-0.674178	-0.684647	-0.841641
	244	-0.603656	-0.342923	-0.48679	-0.523271		-0.525728	-0.549917	-0.779542	-0.634662	-0.659244	-0.570418
	243	-0.562926	-0.594828	-0.328718	-0.44744		-0.615851	-0.549446	-0.686077	-1.11639	-0.775291	-0.635673
	242	-0.563936	-0.567224	-0.780437	-0.865564		-0.819695	-1.0087	-0.970175	-0.996786	-1.18263	-0.777947
	241	-0.796296	-1.09276	-1.2447	-1.01734		-1.18573	-1.50051	-1.17524	-1.60764	-1.27555	-0.940277
	240	-0.780339	-1.00318	-0.741218	-1.0345		-1.1596	-1.16307	-1.39372	-1.65568	-1.67648	-1.05727
	239	-1.15702	-1.56139	-1.64171	-1.6162		-1.53311	-1.93951	-2.12421	-2.138	-2.34995	-1.49502
	238	-1.49041	-1.4114	-1.50863	-1.70888		-1.9327	-1.85434	-1.93825	-2.3412	-2.4592	-1.70177
	237	-1.8083	-2.01812	-2.03855	-2.14963		-2.19862	-2.51473	-2.86112	-2.82909	-2.7045	-2.04249
	236	-2.23187	-2.34166	-2.57217	-2.82225		-2.69792	-2.9724	-3.04428	-3.34055	-3.46469	-2.30344
	235	-2.67957	-2.68604	-2.9647	-3.05327		-3.24298	-3.3791	-3.64472	-4.05345	-3.90912	-2.86851
	234	-3.14741	-3.13682	-3.34358	-3.74852		-3.80323	-3.91355	-4.32157	-4.4083	-4.39528	-3.18732
	233	-3.91396	-4.14234	-4.342	-4.34118		-4.51838	-4.75586	-4.89645	-5.27897	-5.28759	-4.28032
	232	-4.71083	-4.81925	-4.56713	-4.87918		-5.05171	-5.34433	-5.42097	-5.85388	-6.15887	-4.67708
	231	-5.06755	-5.3512	-5.36028	-5.43183		-5.57822	-5.93952	-6.20815	-6.72948	-6.89993	-5.2944
	230	-5.63907	-5.84258	-5.94621	-6.33171		-6.55379	-6.84313	-7.19268	-7.27642	-7.56503	-6.26835
	229	-6.29596	-6.64836	-6.70206	-7.36002		-7.27832	-7.58884	-7.78342	-8.23529	-8.199	-6.96763
	228	-7.24959	-7.52492	-7.86915	-8.2273		-8.31475	-8.87595	-8.98002	-9.25141	-9.32423	-7.81281
	227	-8.10418	-8.1743	-8.58965	-8.97939		-9.06315	-9.37487	-9.51916	-10.2677	-10.3998	-8.49818
	226	-9.06787	-9.40167	-9.75846	-9.85538		-9.94762	-10.4	-10.8804	-11.1997	-11.2213	-10.0106
	225	-10.1733	-10.6038	-10.6254	-10.9619		-11.4195	-11.6303	-12.1436	-12.7469	-12.3788	-10.7416
	224	-10.951	-11.083	-11.9328	-12.0841		-12.0417	-12.6245	-12.6057	-13.2118	-13.3191	-11.6144
	223	-11.5689	-12.3924	-12.5583	-12.9233		-13.0526	-13.3892	-13.5383	-13.8274	-13.989	-12.6963
	222	-13.4304	-13.4547	-13.6571	-14.0717		-14.2192	-13.9234	-14.099	-14.9651	-15.1789	-13.8878
	221	-13.6968	-13.7055	-14.2278	-14.2178		-14.7952	-14.9021	-15.2544	-15.4371	-15.2104	-14.4191
	220	-14.5461	-14.6612	-15.1972	-14.8367		-15.3166	-15.4962	-15.8692	-16.0506	-16.1445	-15.2092
	219	-14.8267	-14.9117	-15.4816	-16.1712		-15.7484	-15.6841	-16.0976	-16.4478	-16.6125	-15.4991
	218	-15.0999	-15.6016	-16.1658	-16.0944		-16.4656	-16.1187	-16.1661	-16.3334	-16.3916	-16.2281
	217	-15.3926	-15.685	-16.429	-15.9362		-16.1842	-16.6192	-16.1639	-16.7407	-16.4091	-17.0791
	216	-15.4157	-16.0142	-15.6988	-16.1449		-15.4799	-16.0693	-16.0718	-16.5086	-16.2946	-16.5402
	215	-15.7875	-15.5757	-15.4801	-15.6788		-15.5791	-15.2611	-15.8626	-16.0328	-15.8391	-15.5623
	214	-14.7475	-14.17	-14.4487	-14.8505		-14.6343	-14.7428	-14.721	-14.973	-14.8032	-15.1232
	213	-13.3633	-14.1042	-13.9874	-13.9756		-13.7675	-14.2408	-13.7598	-13.6697	-14.1329	-14.1708
	212	-12.3446	-12.706	-12.5872	-12.6168		-12.721	-12.6423	-12.8868	-12.8108	-12.7099	-12.6719
	211	-11.192	-10.9793	-10.7088	-11.0887		-10.6947	-11.1106	-11.1781	-11.6604	-11.2882	-11.4375
	210	-9.3922	-10.2237	-9.90028	-9.80621		-9.56677	-9.38246	-10.0508	-9.57438	-9.47272	-10.0675
	209	-8.2752	-8.72055	-7.66096	-7.8306		-8.25438	-8.37242	-7.81933	-7.98887	-8.45469	-8.28486
	208	-6.07844	-5.59032	-5.86616	-6.21696		-5.85472	-5.52703	-5.65662	-5.74174	-5.66373	-6.17158
	207	-2.90799	-4.32636	-2.97486	-3.25384		-3.58188	-3.4097	-3.81658	-4.11137	-3.2881	-3.06839
	206	-1.39248	-1.55624	-1.2128	-1.42195		-1.99931	-0.670673	-1.10841	-1.70867	-1.33944	-0.985269
	205	1.36083	0.655185	1.71651	1.47564		1.53074	0.683337	2.20942	1.55242	1.31557	1.58935
	204	5.0165	4.04154	3.75694	4.55023		3.68423	3.53172	4.04505	3.52746	3.42889	3.34223
	203	5.80627	5.41145	6.53789	6.38164		5.34038	5.5445	5.89311	5.15682	4.6049	6.49247
	202	8.63245	7.80125	8.36443	8.26942		8.06379	7.84891	8.20423	7.11618	7.06623	8.09969
	201	10.487	9.55636	10.1882	9.32383		8.66233	9.67686	10.1425	8.66021	8.90626	9.93355
	200	11.6336	10.7409	11.2209	11.4956		10.9349	11.4489	11.061	10.728	10.7184	10.7198
	199	12.8398	12.8143	13.1914	12.9041		11.2081	11.4935	12.1364	12.0002	11.9049	13.4983
	198	13.5079	12.6638	13.8126	13.2799		12.6022	12.4785	12.634	12.4783	12.9572	13.3462
	197	13.0946	13.2732	14.0537	14.0516		13.1903	12.8807	14.1733	13.9678	13.6937	13.5841
	196	13.9382	13.5651	13.957	14.5316		13.9165	14.4231	14.8944	12.9369	13.534	15.7853
	195	13.1705	14.1943	13.711	13.7857		13.2392	13.3598	13.8106	13.6489	13.6815	13.6041
	194	15.2546	12.8589	13.1921	13.0694		13.9444	12.5974	13.2072	13.8337	13.4405	14.0049
	193	13.6286	12.8715	12.4229	13.1463		12.4851	12.8241	13.2757	11.8733	13.9126	14.153
	192	10.9972	10.6709	12.1315	11.7451		11.3248	12.0245	13.0104	12.6527	12.2554	12.5226
	191	10.7258	9.85713	10.3519	11.358		10.9104	10.76	11.5734	11.078	11.7414	11.9428
	190	9.38009	9.16785	9.16924	9.73679		9.36327	9.34817	9.51817	10.3478	10.3014	10.0424

## Sheet: Figure 6c
Figure 6c
γ	G’	G”
0.000994	87.673	7.492
0.00134	87.476	8.2697
0.00177	86.843	8.58
0.00236	88.864	8.4494
0.00315	90.86	8.3681
0.00414	89.351	8.7438
0.0056	87.382	10.604
0.00752	80.211	15.873
0.01	65.376	23.033
0.0133	48.218	28.802
0.0178	31.375	28.438
0.0238	21.243	25.032
0.0318	13.805	20.652
0.0422	9.3373	16.852
0.0562	6.1975	13.405
0.075	3.9333	10.451
0.1	2.7147	8.1553
0.133	1.7486	6.2424
0.178	1.164	4.8308
0.237	0.75399	3.7029
0.316	0.47228	2.8318
0.422	0.31256	2.1979
0.562	0.20262	1.7408
0.749	0.14452	1.4082
0.999	0.092305	1.1248

## Sheet: Figure 6d
Figure 6d
γ	G’	G"
0.1	26.421	14.326
0.133	37.347	17.417
0.178	39.531	17.695
0.237	42.419	18.114
0.316	45.916	18.831
0.422	47.522	18.862
0.562	48.693	18.443
0.75	50.703	19.265
1	50.254	20.424
1.33	52.077	20.244
1.78	52.34	20.882
2.37	53.394	21.171
3.16	54.321	21.395
4.22	54.948	22.119
5.62	56.347	23.061
7.5	58.828	22.666
10	62.63	23.807
13.3	70.89	22.525
17.8	83.401	22.208
23.7	107.8	18.974
31.6	147.74	13.443
42.2	191.79	19.424
56.2	310.39	109.97
75	478.15	299.93
100	183.01	251.16

[truncated: 49 more sheets: Figure 6i, Figure 6j, Figure 7a, Figure 7b, Figure 7c, Figure 7d, Figure 7f, Figure 7g, Figure 7j, Figure 7k, Figure 7l, Figure 7m, Supplementary Fig. 5, Supplementary Fig.8, Supplementary Fig. 10, Supplementary Fig.11, Supplementary Fig.14, Supplementary Fig.15, Supplementary Fig.16, Supplementary Fig.17 …]
